# Supplementary material for: N-{2-[2-(2,6-Dichloro-3,5-dimethoxy­phen­yl)ethen­yl]phen­yl}acetamide
Source: Acta Crystallogr Sect E Struct Rep Online. 2009 Jan 31;65(Pt 2):o438. doi: 10.1107/S1600536809003250 (PMC2968122; doi:10.1107/S1600536809003250)
Supplement: Supplementary file 2 [file e-65-0o438-Isup2.hkl]

# 
# h,k,l, Fc-squared, Fo-squared, sigma(Fo-squared) and status flag 
# 
data_I
_shelx_title '  P-1' 
_shelx_refln_list_code          4 
_shelx_F_calc_maximum      233.72 
_exptl_crystal_F_000       380.00 
_reflns_d_resolution_high  0.7696 
 
loop_ 
 _symmetry_equiv_pos_as_xyz 
 'x, y, z' 
 '-x, -y, -z' 
 
_cell_length_a     7.5646 
_cell_length_b     9.1485 
_cell_length_c    12.2969 
_cell_angle_alpha  78.561 
_cell_angle_beta   77.716 
_cell_angle_gamma  85.969 
 
_shelx_F_squared_multiplier     1.000 
 
loop_ 
 _refln_index_h 
 _refln_index_k 
 _refln_index_l 
 _refln_F_squared_calc 
 _refln_F_squared_meas 
 _refln_F_squared_sigma 
 _refln_observed_status 
   1   0   0       89.19       93.44      4.69 o 
   2   0   0     8485.57     8444.10    142.54 o 
   3   0   0      120.75      118.40      6.09 o 
   4   0   0      184.12      180.73      9.96 o 
   5   0   0      127.52      150.67     10.57 o 
   6   0   0        0.10       -2.35      3.76 o 
   7   0   0        3.95        2.58      4.49 o 
   8   0   0        7.48        9.38      9.55 o 
   9   0   0       18.25       14.68     12.96 o 
  -9   1   0        2.91        0.12      9.95 o 
  -8   1   0       30.70       28.98     20.07 o 
  -7   1   0       31.00       23.01      9.61 o 
  -6   1   0      249.08      259.17     14.59 o 
  -5   1   0       39.08       38.98      6.33 o 
  -4   1   0     6534.01     6729.12    121.37 o 
  -3   1   0      110.99      132.36     17.61 o 
  -2   1   0    54623.95    48634.76   1362.78 o 
  -1   1   0        2.71        7.61      2.27 o 
   0   1   0     1106.20     1150.06     36.92 o 
   1   1   0       99.37      105.57      6.16 o 
   2   1   0       36.83       38.77      7.90 o 
   3   1   0      504.78      506.61     15.54 o 
   4   1   0      353.97      334.63     16.01 o 
   5   1   0        5.66        2.72      3.81 o 
   6   1   0       51.22       41.56      8.63 o 
   7   1   0        2.34        0.18      4.56 o 
   8   1   0      193.06      217.44     32.54 o 
   9   1   0        0.65        3.65     15.32 o 
  -9   2   0        6.93        0.16     10.05 o 
  -8   2   0      119.65      121.19     18.08 o 
  -7   2   0        0.75       -1.34      6.23 o 
  -6   2   0     2841.81     2816.73     79.30 o 
  -5   2   0      101.51      121.48      9.24 o 
  -4   2   0     6751.06     6601.65    148.65 o 
  -3   2   0       56.43       51.89      7.04 o 
  -2   2   0      365.98      383.81     14.83 o 
  -1   2   0      236.72      254.71     10.74 o 
   1   2   0      931.51      870.65     27.95 o 
   2   2   0     1796.57     1782.00     45.44 o 
   3   2   0        0.03       -0.84      4.82 o 
   4   2   0      489.26      407.76     19.21 o 
   5   2   0       13.87       19.76      6.36 o 
   6   2   0      662.00      704.01     43.20 o 
   7   2   0       37.79       49.69     10.93 o 
   8   2   0       42.73       39.18      9.68 o 
   9   2   0       23.37       10.02     16.93 o 
  -9   3   0        3.99        5.80     10.97 o 
  -8   3   0      919.26      813.58     39.95 o 
  -7   3   0      101.49       99.02     18.85 o 
  -6   3   0      483.45      456.21     25.11 o 
  -5   3   0      138.17      172.08     15.11 o 
  -4   3   0      396.90      391.20     19.28 o 
  -3   3   0      117.85      142.62     11.05 o 
  -2   3   0      372.74      387.25     13.62 o 
  -1   3   0      597.57      569.71     18.14 o 
   1   3   0       36.52       36.72      5.61 o 
   2   3   0     1103.46     1060.85     32.34 o 
   3   3   0      173.41      155.19     16.15 o 
   4   3   0      752.68      759.01     29.21 o 
   5   3   0      176.84      178.83     17.17 o 
   6   3   0        3.97       -5.55      4.85 o 
   7   3   0       15.51       19.94      8.92 o 
   8   3   0       13.45       13.02      9.59 o 
   9   3   0       21.54       18.73     18.34 o 
  -8   4   0        0.53        3.38      9.64 o 
  -7   4   0       87.21       75.99     14.58 o 
  -6   4   0      129.67      127.10     15.89 o 
  -5   4   0        1.84       -0.69      5.55 o 
  -4   4   0      142.11      153.17     13.84 o 
  -3   4   0      349.45      323.60     12.36 o 
  -2   4   0      559.47      604.42     17.64 o 
  -1   4   0      266.36      243.70     12.16 o 
   1   4   0      505.74      487.48     19.62 o 
   2   4   0      256.02      264.78     15.00 o 
   3   4   0      322.78      312.03     17.47 o 
   4   4   0       40.48       35.80     10.58 o 
   5   4   0       14.81       16.12      7.54 o 
   6   4   0        3.31       10.60      7.24 o 
   7   4   0      159.20      151.97     18.38 o 
   8   4   0      186.35      189.70     21.97 o 
   9   4   0       34.10       14.10      9.80 o 
  -8   5   0       13.42        2.01     14.81 o 
  -7   5   0       15.56       32.02     11.33 o 
  -6   5   0       44.07       52.28     12.03 o 
  -5   5   0      242.39      246.67     31.04 o 
  -4   5   0       35.33       40.24      8.94 o 
  -3   5   0      437.13      438.09     16.14 o 
  -2   5   0      261.87      274.45     24.69 o 
  -1   5   0      425.53      382.78     17.24 o 
   0   5   0        1.10        0.65      4.04 o 
   1   5   0       32.10       21.23      5.77 o 
   2   5   0      101.51      105.26     11.48 o 
   3   5   0      526.96      497.09     24.07 o 
   4   5   0      156.05      131.95     14.57 o 
   5   5   0      575.50      568.92     29.02 o 
   6   5   0      343.77      302.19     23.96 o 
   7   5   0      190.91      223.68     22.98 o 
   8   5   0       46.43       45.89     13.94 o 
  -8   6   0        3.44       -0.93     10.59 o 
  -7   6   0      109.45      141.08     19.94 o 
  -6   6   0        6.10       -5.04      7.03 o 
  -5   6   0      204.84      219.72     19.65 o 
  -4   6   0       60.80       72.29     18.63 o 
  -3   6   0       79.53       82.72      9.86 o 
  -2   6   0       26.29       24.46      6.44 o 
  -1   6   0       73.58       74.21      9.67 o 
   0   6   0       62.45       33.92     18.80 o 
   1   6   0     1654.97     1653.77     49.84 o 
   2   6   0      608.28      654.20     44.46 o 
   3   6   0     1214.67     1174.39     42.65 o 
   4   6   0      158.70      149.85     16.60 o 
   5   6   0      515.37      495.78     28.26 o 
   6   6   0      233.40      223.42     22.28 o 
   7   6   0      199.59      174.79     21.32 o 
   8   6   0       23.83       25.06     14.98 o 
  -7   7   0       47.67       49.09     36.31 o 
  -6   7   0       32.45       35.83     12.23 o 
  -5   7   0        1.94        5.77      7.72 o 
  -4   7   0       31.88       17.85     11.48 o 
  -3   7   0      221.39      223.96     26.80 o 
  -2   7   0       41.14       40.78      8.79 o 
  -1   7   0     1748.83     1697.23     51.54 o 
   0   7   0      728.67      694.58     84.31 o 
   1   7   0     1357.96     1347.86     64.70 o 
   2   7   0       52.61       61.79     11.06 o 
   3   7   0      742.89      721.87     33.21 o 
   4   7   0      526.64      504.88     28.39 o 
   5   7   0      164.96      210.01     22.60 o 
   6   7   0       46.59       26.26     10.67 o 
   7   7   0       19.57       27.35     12.04 o 
  -6   8   0       12.74       19.21     15.86 o 
  -5   8   0      228.59      197.94     30.60 o 
  -4   8   0        7.79        5.30     10.65 o 
  -3   8   0     1110.55     1062.06     60.76 o 
  -2   8   0      233.06      223.36     18.26 o 
  -1   8   0      790.65      805.92     33.76 o 
   0   8   0      829.47      841.94     44.62 o 
   1   8   0      542.85      540.63     27.87 o 
   2   8   0      516.72      490.67     27.41 o 
   3   8   0       52.04       43.15     10.99 o 
   4   8   0       40.69       22.07     16.54 o 
   5   8   0        6.98       13.07      8.82 o 
   6   8   0        0.10        5.61      8.53 o 
   7   8   0        0.37       -0.75      9.85 o 
  -5   9   0      503.49      545.36     46.75 o 
  -4   9   0        1.91       -2.63      9.78 o 
  -3   9   0      328.71      376.07     39.89 o 
  -2   9   0     1360.10     1392.02     74.04 o 
  -1   9   0      251.53      289.88     22.50 o 
   0   9   0      179.80      160.13     18.15 o 
   1   9   0        0.04        7.66      6.91 o 
   2   9   0       25.16       17.81      8.42 o 
   3   9   0        2.01       14.87     11.09 o 
   4   9   0        2.64        5.74      7.77 o 
   5   9   0        6.17       17.15     10.15 o 
   6   9   0       12.04       19.75     11.77 o 
  -4  10   0      892.34      908.63     63.72 o 
  -3  10   0       79.52       50.01     18.78 o 
  -2  10   0        1.70        2.48     12.65 o 
  -1  10   0       16.64       11.67     11.63 o 
   0  10   0       30.27       23.47     10.23 o 
   1  10   0        1.29       -2.23      5.73 o 
   2  10   0       54.35       35.39     11.74 o 
   3  10   0       22.17       24.51     10.62 o 
   4  10   0        3.14        7.13      9.47 o 
   5  10   0       97.70       89.33     18.10 o 
  -2  11   0       46.91       29.33     19.17 o 
  -1  11   0        0.92       -2.97     12.11 o 
   0  11   0      152.27      120.72     18.83 o 
   1  11   0       42.23       50.26     14.93 o 
   2  11   0       60.88       46.65     14.23 o 
   3  11   0       83.06       53.65     14.74 o 
  -2 -11   1        3.13        8.71     15.66 o 
  -1 -11   1       74.88       74.69     18.95 o 
   0 -11   1        1.68       15.49     10.68 o 
   1 -11   1        5.46       -1.17     12.11 o 
   2 -11   1       28.84       50.25     21.01 o 
  -4 -10   1       94.95       78.31     17.08 o 
  -3 -10   1       50.51       52.58     13.45 o 
  -2 -10   1       52.95       77.93     22.25 o 
  -1 -10   1       56.19       63.19     20.38 o 
   0 -10   1      152.41      147.05     19.46 o 
   1 -10   1       48.91       40.58     12.33 o 
   2 -10   1        6.33       18.19     14.59 o 
   3 -10   1      115.56      105.90     26.12 o 
   4 -10   1      438.78      534.70     50.35 o 
  -6  -9   1      305.83      311.77     59.05 o 
  -5  -9   1        8.85       10.05      9.96 o 
  -4  -9   1      138.08      125.05     19.39 o 
  -3  -9   1      173.52      187.10     21.47 o 
  -2  -9   1      275.11      250.00     28.09 o 
  -1  -9   1      143.18      104.12     15.56 o 
   0  -9   1       55.54       75.27     13.93 o 
   1  -9   1      342.13      344.06     30.18 o 
   2  -9   1     1303.73     1304.50     48.70 o 
   3  -9   1       32.21       59.05     19.41 o 
   4  -9   1      592.43      585.63     46.60 o 
   5  -9   1       27.32       26.66     16.49 o 
  -6  -8   1      133.68      155.96     21.97 o 
  -5  -8   1      229.53      228.48     24.10 o 
  -4  -8   1      237.83      247.08     23.54 o 
  -3  -8   1      166.40      176.00     19.42 o 
  -2  -8   1      130.01      128.96     16.55 o 
  -1  -8   1      368.39      313.52     22.49 o 
   0  -8   1     1677.76     1700.61     80.94 o 
   1  -8   1       17.58       14.35      7.54 o 
   2  -8   1      195.54      177.64     17.10 o 
   3  -8   1      189.09      200.22     27.24 o 
   4  -8   1       11.43        5.20     10.17 o 
   5  -8   1       35.36       38.14     15.76 o 
   6  -8   1       16.55        5.30     12.60 o 
  -7  -7   1      153.68      177.04     42.42 o 
  -6  -7   1       78.27       85.07     16.32 o 
  -5  -7   1       67.08       82.78     15.25 o 
  -4  -7   1      115.37      108.69     15.77 o 
  -3  -7   1      142.07      138.24     16.64 o 
  -2  -7   1      860.22      796.86     34.71 o 
  -1  -7   1      335.67      352.05     21.23 o 
   0  -7   1       19.53       24.89      7.28 o 
   1  -7   1      578.61      504.93     31.72 o 
   2  -7   1        2.96       -0.74      4.73 o 
   3  -7   1      181.37      195.26     15.94 o 
   4  -7   1      137.66      144.43     23.01 o 
   5  -7   1      159.22      177.65     26.85 o 
   6  -7   1       70.86       99.48     23.35 o 
   7  -7   1      107.03      129.25     20.12 o 
  -8  -6   1        3.54       -4.18      9.44 o 
  -7  -6   1        6.18       10.15      9.31 o 
  -6  -6   1       22.65       17.82     10.07 o 
  -5  -6   1       12.63       20.74      8.51 o 
  -4  -6   1       69.94       52.16     11.43 o 
  -3  -6   1      757.24      665.42     53.95 o 
  -2  -6   1      221.68      206.11     16.77 o 
  -1  -6   1      886.29      957.91     35.10 o 
   0  -6   1       15.34       16.37      6.00 o 
   1  -6   1      306.31      277.96     16.41 o 
   2  -6   1      318.54      327.60     17.75 o 
   3  -6   1      399.92      393.67     19.72 o 
   4  -6   1       50.55       59.49     14.74 o 
   5  -6   1      257.41      248.07     20.35 o 
   6  -6   1       44.11       51.62     13.13 o 
   7  -6   1       17.69       33.02     12.00 o 
   8  -6   1        5.22        3.24     11.64 o 
  -8  -5   1        0.05       -2.34     12.92 o 
  -7  -5   1        2.47        0.27      8.10 o 
  -6  -5   1       16.11       10.14      7.56 o 
  -5  -5   1      654.12      636.20     31.04 o 
  -4  -5   1       37.42       44.30      9.86 o 
  -3  -5   1      577.22      589.71     35.07 o 
  -2  -5   1      144.35      142.08     13.06 o 
  -1  -5   1      281.84      233.07     17.66 o 
   0  -5   1      213.13      214.76     13.40 o 
   1  -5   1      560.54      539.01     21.85 o 
   2  -5   1       13.96       26.04     12.70 o 
   3  -5   1      306.70      312.72     15.93 o 
   4  -5   1       18.98       25.52      5.69 o 
   5  -5   1        0.52       -1.14      5.85 o 
   6  -5   1        0.08        2.00      6.95 o 
   7  -5   1        0.07       -4.44      7.73 o 
   8  -5   1       18.64        6.16     10.77 o 
  -8  -4   1       10.88       16.87     10.43 o 
  -7  -4   1      301.48      287.52     23.77 o 
  -6  -4   1       42.01       31.41      9.93 o 
  -5  -4   1      198.26      176.10     16.66 o 
  -4  -4   1      188.23      191.52     16.28 o 
  -3  -4   1      263.71      246.58     16.21 o 
  -2  -4   1        9.31        3.98      3.86 o 
  -1  -4   1      629.45      611.25     23.10 o 
   0  -4   1      556.55      637.36     30.23 o 
   1  -4   1      176.43      151.94     10.27 o 
   2  -4   1        9.36       11.44      4.20 o 
   3  -4   1       98.04      121.69     11.00 o 
   4  -4   1       10.90       19.35      6.55 o 
   5  -4   1       41.73       36.23      8.76 o 
   6  -4   1       17.47       15.05     11.26 o 
   7  -4   1      497.06      454.65     31.86 o 
   8  -4   1      403.77      409.92     37.24 o 
  -9  -3   1       99.77      129.05     33.56 o 
  -8  -3   1      145.99      141.61     23.10 o 
  -7  -3   1       71.54       63.90     19.21 o 
  -6  -3   1      111.70      107.04     30.38 o 
  -5  -3   1      153.35      161.09     15.08 o 
  -4  -3   1      241.74      297.28     17.39 o 
  -3  -3   1      258.00      275.65     15.58 o 
  -2  -3   1      538.66      593.07     22.31 o 
  -1  -3   1        3.17        1.57      1.99 o 
   0  -3   1      132.75      143.48      6.91 o 
   1  -3   1      633.16      640.40     17.06 o 
   2  -3   1      249.32      272.30     11.14 o 
   3  -3   1      341.26      344.69     16.69 o 
   4  -3   1        1.78        2.43      3.91 o 
   5  -3   1     1354.79     1314.67     42.60 o 
   6  -3   1      747.40      701.77     30.97 o 
   7  -3   1      391.09      417.48     25.50 o 
   8  -3   1      276.65      217.47     21.78 o 
   9  -3   1      212.26      197.68     37.53 o 
  -9  -2   1       20.81       42.90     22.52 o 
  -8  -2   1       37.64       46.26     20.33 o 
  -7  -2   1       27.19       31.44      8.06 o 
  -6  -2   1      240.76      270.40     19.02 o 
  -5  -2   1       10.19        4.71      6.64 o 
  -4  -2   1        0.69        1.83      3.98 o 
  -3  -2   1      433.63      446.33     18.70 o 
  -2  -2   1      686.47      744.11     23.98 o 
  -1  -2   1     2041.90     2020.39     38.93 o 
   0  -2   1     1007.84     1041.99     22.20 o 
   1  -2   1     1264.62     1195.41     31.22 o 
   2  -2   1      428.14      484.58     24.57 o 
   3  -2   1     3040.01     2976.52     59.64 o 
   4  -2   1      941.71      914.89     30.48 o 
   5  -2   1      519.02      493.99     23.86 o 
   6  -2   1     1376.84     1347.37     55.41 o 
   7  -2   1      260.79      219.78     19.61 o 
   8  -2   1      114.92      120.96     17.34 o 
   9  -2   1        1.99        0.06     10.23 o 
  -9  -1   1        1.16        3.50     16.30 o 
  -8  -1   1       83.03       55.11     21.16 o 
  -7  -1   1       26.58       18.36      9.51 o 
  -6  -1   1      174.26      164.97     12.40 o 
  -5  -1   1      832.23      879.26     31.00 o 
  -4  -1   1      907.35      945.23     45.68 o 
  -3  -1   1     1907.73     1977.72     49.72 o 
  -2  -1   1     1030.51     1070.43     26.06 o 
  -1  -1   1     1282.48     1340.24     32.44 o 
   0  -1   1     3429.43     3387.81     74.29 o 
   1  -1   1     2574.46     2687.87     48.66 o 
   2  -1   1      394.75      395.40     11.67 o 
   3  -1   1      407.01      387.16     13.39 o 
   4  -1   1     3797.33     4173.34     97.99 o 
   5  -1   1      208.46      217.42     16.01 o 
   6  -1   1       53.57       66.17      8.58 o 
   7  -1   1       68.68       57.57     11.95 o 
   8  -1   1       12.98        3.31      8.55 o 
   9  -1   1       54.27       18.54     21.38 o 
  -9   0   1       56.54       24.72     37.41 o 
  -8   0   1      287.90      271.92     36.05 o 
  -7   0   1      533.34      579.41     44.95 o 
  -6   0   1      375.76      419.02     18.60 o 
  -5   0   1      510.72      500.99     15.87 o 
  -4   0   1      180.85      191.51     14.33 o 
  -3   0   1      533.21      550.58     13.74 o 
  -2   0   1     3514.92     3654.24     64.90 o 
  -1   0   1      822.63      867.53     20.25 o 
   1   0   1      126.95      130.91      8.27 o 
   2   0   1     7644.28     7864.27    185.26 o 
   3   0   1       50.14       46.07      8.36 o 
   4   0   1        1.75        2.64      2.80 o 
   5   0   1      277.52      295.35     13.83 o 
   6   0   1        0.07       -4.00      3.44 o 
   7   0   1      115.37      119.09     14.49 o 
   8   0   1      102.10       90.03     75.57 o 
   9   0   1       77.90       76.18     24.81 o 
  -9   1   1      238.04      127.66     87.39 o 
  -8   1   1       84.97       76.53     14.99 o 
  -7   1   1       76.85       60.22     13.37 o 
  -6   1   1       10.97       16.13      5.80 o 
  -5   1   1      120.27      137.20     11.49 o 
  -4   1   1      769.94      765.93     21.59 o 
  -3   1   1       63.09       87.19      6.03 o 
  -2   1   1     2326.89     2413.73     45.22 o 
  -1   1   1       31.18       28.41      3.73 o 
   0   1   1     3073.93     3000.52     52.19 o 
   1   1   1        2.31        0.91      2.07 o 
   2   1   1        1.29        0.51      2.07 o 
   3   1   1      585.63      575.08     16.62 o 
   4   1   1       87.95       73.87      6.03 o 
   5   1   1       86.45       81.89     22.07 o 
   6   1   1      419.62      460.31     45.77 o 
   7   1   1       28.76       25.63     10.52 o 
   8   1   1       79.05       50.20     25.70 o 
   9   1   1        4.59       -0.29     15.08 o 
  -9   2   1        2.66       -4.36      9.71 o 
  -8   2   1        3.65        0.54      8.81 o 
  -7   2   1       33.09       18.98     16.59 o 
  -6   2   1      138.96      146.10     23.57 o 
  -5   2   1        0.15        3.61      3.72 o 
  -4   2   1      462.46      508.58     17.82 o 
  -3   2   1        0.18        0.99      5.08 o 
  -2   2   1        4.37       -3.23      2.51 o 
  -1   2   1        8.95       16.24      2.33 o 
   0   2   1       45.19       43.29      3.81 o 
   1   2   1      233.98      232.11      7.53 o 
   2   2   1     1778.27     1755.07     35.73 o 
   3   2   1        0.17        2.59      2.90 o 
   4   2   1     1256.36     1275.74     39.47 o 
   5   2   1        6.01       -0.50      5.08 o 
   6   2   1      505.99      482.16     24.73 o 
   7   2   1        0.01       -2.03      6.19 o 
   8   2   1       79.90       62.27     19.15 o 
   9   2   1       16.86       27.87     19.51 o 
  -9   3   1       21.03       14.06     11.26 o 
  -8   3   1       37.24       37.09     12.16 o 
  -7   3   1        0.02       -5.01      6.77 o 
  -6   3   1       11.37        7.86      7.21 o 
  -5   3   1        1.59       -5.74      4.68 o 
  -4   3   1      309.81      284.95     17.74 o 
  -3   3   1        0.05        0.56      3.54 o 
  -2   3   1      139.56      122.35      6.16 o 
  -1   3   1       29.20       34.43      3.13 o 
   0   3   1     4366.21     4443.15     96.34 o 
   1   3   1      227.04      227.77     15.83 o 
   2   3   1     1924.75     1855.78     57.75 o 
   3   3   1       43.83       37.83      6.50 o 
   4   3   1     1036.21     1054.98     36.22 o 
   5   3   1        9.55        7.25      5.50 o 
   6   3   1       21.46       22.78      8.23 o 
   7   3   1        0.56        0.75      6.79 o 
   8   3   1        3.63        1.91      8.73 o 
   9   3   1       10.19        2.64      8.95 o 
  -8   4   1       10.19       24.54     12.09 o 
  -7   4   1        2.01       10.19      8.05 o 
  -6   4   1      174.67      219.80     36.19 o 
  -5   4   1        0.01        1.40      5.25 o 
  -4   4   1       94.92       81.55     11.53 o 
  -3   4   1       26.84       27.80      4.12 o 
  -2   4   1     1467.08     1411.14     31.69 o 
  -1   4   1       31.61       34.00      4.06 o 
   0   4   1      716.60      694.40     22.35 o 
   1   4   1        2.99        2.61      3.26 o 
   2   4   1      891.46      947.41     22.61 o 
   3   4   1      175.28      176.91     13.79 o 
   4   4   1       54.26       44.04      8.96 o 
   5   4   1       65.67       56.05     10.94 o 
   6   4   1       83.96       80.72     13.61 o 
   7   4   1      195.09      226.95     24.78 o 
   8   4   1     1023.78     1048.20     64.60 o 
   9   4   1      137.18      146.52     21.21 o 
  -8   5   1       12.56       22.38     12.30 o 
  -7   5   1        0.01       -1.33     11.38 o 
  -6   5   1       15.18       21.30      9.64 o 
  -5   5   1        9.09       12.40     11.75 o 
  -4   5   1      117.95       96.01     12.63 o 
  -3   5   1        0.12        4.19      3.98 o 
  -2   5   1        0.23        3.16      5.35 o 
  -1   5   1        0.48        0.63      2.42 o 
   0   5   1       60.79       74.86      7.97 o 
   1   5   1      493.21      508.89     21.29 o 
   2   5   1      368.75      352.49     14.43 o 
   3   5   1      268.09      274.22     17.18 o 
   4   5   1      437.53      404.79     22.63 o 
   5   5   1      582.84      626.13     53.75 o 
   6   5   1     3110.57     3390.87     96.16 o 
   7   5   1      314.02      301.06     25.33 o 
   8   5   1      474.71      273.04     37.51 o 
  -8   6   1        1.47       -5.86     10.39 o 
  -7   6   1        3.58        2.05      9.53 o 
  -6   6   1       31.28       13.53      9.38 o 
  -5   6   1        0.99        1.19      6.30 o 
  -4   6   1      184.36      216.31     25.44 o 
  -3   6   1        3.47        0.00      5.31 o 
  -2   6   1       43.66       34.59      7.03 o 
  -1   6   1      600.79      616.70     19.46 o 
   0   6   1      396.40      375.29     15.23 o 
   1   6   1      321.38      349.06     18.48 o 
   2   6   1      908.91      918.50     31.89 o 
   3   6   1      800.28      799.82     33.12 o 
   4   6   1     4631.24     4610.30    117.37 o 
   5   6   1      443.06      524.69     29.24 o 
   6   6   1       82.52       79.28     14.81 o 
   7   6   1      275.03      290.03     27.75 o 
   8   6   1       79.56       83.13     23.28 o 
  -7   7   1        1.51        9.16     10.82 o 
  -6   7   1      123.60      130.55     19.01 o 
  -5   7   1        8.89       10.07      8.56 o 
  -4   7   1       19.62       33.42     14.06 o 
  -3   7   1      338.56      290.26     30.45 o 
  -2   7   1      120.05      129.85     12.88 o 
  -1   7   1      201.49      225.29     16.50 o 
   0   7   1      978.38     1028.44     30.49 o 
   1   7   1      717.41      695.47     29.33 o 
   2   7   1     3163.79     3194.42     85.91 o 
   3   7   1      437.16      448.13     34.32 o 
   4   7   1      197.05      201.59     19.48 o 
   5   7   1      202.10      199.83     21.10 o 
   6   7   1      171.99      200.04     22.79 o 
   7   7   1       41.10       37.07     13.15 o 
   8   7   1       40.58       53.44     15.73 o 
  -6   8   1        0.02       -4.43     12.16 o 
  -5   8   1      134.00      125.84     26.61 o 
  -4   8   1        9.83       20.63     13.28 o 
  -3   8   1       93.66      113.73     23.20 o 
  -2   8   1      547.79      567.93     41.88 o 
  -1   8   1      468.60      509.43     25.74 o 
   0   8   1      843.73      854.40     28.29 o 
   1   8   1      255.28      240.86     18.90 o 
   2   8   1      859.10      790.77     35.00 o 
   3   8   1       37.86       28.32      9.20 o 
   4   8   1      141.21      141.13     22.62 o 
   5   8   1      269.30      262.07     24.62 o 
   6   8   1       76.34       76.73     16.11 o 
   7   8   1      117.66      150.79     22.70 o 
  -5   9   1       35.55       26.46     16.44 o 
  -4   9   1      215.54      237.97     33.56 o 
  -3   9   1      228.38      269.44     34.25 o 
  -2   9   1       28.97       34.39     14.98 o 
  -1   9   1       77.46       73.76     12.94 o 
   0   9   1      729.11      729.80     32.45 o 
   1   9   1       18.06       13.22      6.38 o 
   2   9   1       33.35       39.54     11.01 o 
   3   9   1      577.44      547.99     30.96 o 
   4   9   1       63.61       56.69     18.83 o 
   5   9   1      253.67      250.32     25.37 o 
   6   9   1       13.69       14.39     10.88 o 
  -4  10   1       29.00       43.54     19.70 o 
  -3  10   1       10.38        8.85     13.82 o 
  -2  10   1      223.07      256.65     35.41 o 
  -1  10   1      116.95      118.45     25.83 o 
   0  10   1        0.01       -0.52      9.95 o 
   1  10   1      608.15      577.92     32.93 o 
   2  10   1       12.31        2.82      7.37 o 
   3  10   1      267.64      286.92     25.41 o 
   4  10   1       13.02       12.64     10.29 o 
   5  10   1      175.56      182.64     23.92 o 
  -3  11   1      115.16      123.85     29.62 o 
  -2  11   1        7.97       10.36     14.93 o 
  -1  11   1      314.75      397.09     45.00 o 
   0  11   1        2.05        7.59     13.18 o 
   1  11   1      142.87      127.71     24.19 o 
   2  11   1       17.87       15.66      8.44 o 
   3  11   1       74.66       95.74     40.84 o 
  -2 -11   2        7.34        2.48     15.13 o 
  -1 -11   2      110.41      137.22     21.16 o 
   0 -11   2      273.54      287.51     36.22 o 
   1 -11   2      213.66      197.11     34.05 o 
   2 -11   2      141.18      135.77     30.26 o 
  -4 -10   2       76.25       80.55     17.51 o 
  -3 -10   2      109.74      130.57     20.30 o 
  -2 -10   2      598.54      636.03     53.07 o 
  -1 -10   2      223.53      237.43     35.02 o 
   0 -10   2      256.83      284.38     25.49 o 
   1 -10   2       30.50       20.57      9.83 o 
   2 -10   2       56.04       75.74     22.62 o 
   3 -10   2       41.42       35.95     18.00 o 
   4 -10   2       25.18       10.51     15.76 o 
  -5  -9   2       85.30       64.54     16.13 o 
  -4  -9   2      578.03      595.47     36.08 o 
  -3  -9   2      168.79      200.16     26.80 o 
  -2  -9   2      170.68      164.17     24.47 o 
  -1  -9   2       20.07       14.59     12.02 o 
   0  -9   2        0.04        3.78      7.66 o 
   1  -9   2        7.70        0.85      9.75 o 
   2  -9   2       18.87       30.73     10.42 o 
   3  -9   2      260.85      291.19     34.73 o 
   4  -9   2       87.37       82.26     23.15 o 
   5  -9   2        7.91       12.31     14.16 o 
  -6  -8   2      231.26      226.64     26.37 o 
  -5  -8   2       89.64      126.43     19.84 o 
  -4  -8   2       12.44        9.00      8.00 o 
  -3  -8   2        5.50        5.57      7.63 o 
  -2  -8   2       87.07       87.56     14.51 o 
  -1  -8   2        1.99        7.04      6.75 o 
   0  -8   2       44.94       40.23     14.54 o 
   1  -8   2      398.20      405.20     24.08 o 
   2  -8   2        6.21        2.75      5.94 o 
   3  -8   2        0.05       -4.84      5.21 o 
   4  -8   2      214.12      225.95     29.33 o 
   5  -8   2       27.83       22.08     14.45 o 
   6  -8   2       22.78       48.84     19.65 o 
  -7  -7   2       35.71       54.18     15.72 o 
  -6  -7   2       34.76       33.21     12.20 o 
  -5  -7   2        3.43        8.20      8.41 o 
  -4  -7   2      235.63      247.33     26.12 o 
  -3  -7   2       10.06       12.86      6.99 o 
  -2  -7   2      134.88      152.76     16.70 o 
  -1  -7   2      313.02      277.69     20.33 o 
   0  -7   2      381.00      399.57     31.96 o 
   1  -7   2       34.53       28.28      8.43 o 
   2  -7   2      400.93      395.21     33.66 o 
   3  -7   2      136.86      152.55     14.93 o 
   4  -7   2       51.26       56.67     16.30 o 
   5  -7   2      171.31      166.32     25.25 o 
   6  -7   2       44.67       46.26     16.98 o 
  -7  -6   2       11.50        8.35     11.75 o 
  -6  -6   2      233.64      245.95     23.62 o 
  -5  -6   2        0.74        2.27      6.77 o 
  -4  -6   2      272.45      277.46     24.66 o 
  -3  -6   2      103.06      135.42     15.66 o 
  -2  -6   2      890.71      953.10     52.90 o 
  -1  -6   2      116.95       92.77     11.96 o 
   0  -6   2      287.47      291.53     25.39 o 
   1  -6   2      335.31      352.82     25.37 o 
   2  -6   2       79.66       81.76     10.51 o 
   3  -6   2      348.83      360.70     19.32 o 
   4  -6   2        1.40       -0.43      4.84 o 
   5  -6   2       62.93       84.98     18.58 o 
   6  -6   2       91.64       93.32     14.99 o 
   7  -6   2        3.20        3.62      9.14 o 
  -8  -5   2      133.22      131.74     20.46 o 
  -7  -5   2        1.86       -5.14      8.12 o 
  -6  -5   2      337.00      345.14     35.07 o 
  -5  -5   2        5.02        7.37      7.02 o 
  -4  -5   2      678.29      701.09     31.68 o 
  -3  -5   2      126.39      106.77     13.07 o 
  -2  -5   2       49.87       50.90      9.33 o 
  -1  -5   2      255.42      287.20     16.94 o 
   0  -5   2       86.64      103.54     10.08 o 
   1  -5   2      251.52      249.81     12.04 o 
   2  -5   2      212.75      202.71     11.58 o 
   3  -5   2        0.16       -0.15      3.80 o 
   4  -5   2      285.05      258.84     17.42 o 
   5  -5   2      193.82      181.81     16.30 o 
   6  -5   2       67.08       70.41     12.60 o 
   7  -5   2      136.32      141.71     17.62 o 
  -8  -4   2      206.82      228.41     55.87 o 
  -7  -4   2        1.12        1.07      9.49 o 
  -6  -4   2      148.88      185.06     19.07 o 
  -5  -4   2       16.40       17.77      7.76 o 
  -4  -4   2        0.50       -0.60      4.44 o 
  -3  -4   2       29.77       28.82      7.52 o 
  -2  -4   2       11.96       10.51      4.89 o 
  -1  -4   2        1.17        1.47      3.00 o 
   0  -4   2     2510.89     2693.84     67.40 o 
   1  -4   2      425.84      418.44     14.63 o 
   2  -4   2      768.88      744.48     23.29 o 
   3  -4   2     1379.96     1303.21     33.40 o 
   4  -4   2      155.38      168.88     13.27 o 
   5  -4   2      687.55      688.29     28.70 o 
   6  -4   2        0.22        0.82      6.47 o 
   7  -4   2      365.27      387.53     25.21 o 
   8  -4   2      140.62      157.78     19.95 o 
  -8  -3   2        0.04        4.83      9.88 o 
  -7  -3   2       14.87       12.72      8.22 o 
  -6  -3   2       24.20       44.14     10.32 o 
  -5  -3   2       20.60       29.22      8.11 o 
  -4  -3   2       98.25      110.81     12.02 o 
  -3  -3   2      327.43      282.87     24.88 o 
  -2  -3   2     4829.30     5310.01     97.66 o 
  -1  -3   2     1632.13     1592.74     34.10 o 
   0  -3   2      875.12      830.56     25.65 o 
   1  -3   2     3748.88     3769.18     88.95 o 
   2  -3   2      230.16      232.45     14.67 o 
   3  -3   2     1618.95     1636.55     37.49 o 
   4  -3   2       22.95       31.31      5.90 o 
   5  -3   2      764.02      791.76     29.99 o 
   6  -3   2      583.79      589.39     27.26 o 
   7  -3   2      239.35      258.02     20.52 o 
   8  -3   2      206.50      220.62     21.19 o 
  -9  -2   2       30.27       65.28     26.02 o 
  -8  -2   2       20.99       29.43     19.99 o 
  -7  -2   2       65.61       67.01     10.39 o 
  -6  -2   2      313.64      331.23     20.82 o 
  -5  -2   2      400.11      436.14     21.58 o 
  -4  -2   2     2442.13     2589.95     67.44 o 
  -3  -2   2      807.08      736.67     26.00 o 
  -2  -2   2       81.37       75.49      9.24 o 
  -1  -2   2     3302.28     3204.59     60.08 o 
   0  -2   2      101.46      105.85      9.27 o 
   1  -2   2     1611.43     1610.14     40.12 o 
   2  -2   2      136.87      149.17      8.74 o 
   3  -2   2     1060.55     1064.91     26.19 o 
   4  -2   2     1416.84     1492.17     35.85 o 
   5  -2   2       33.05       34.93      6.65 o 
   6  -2   2        4.02        9.17      6.19 o 
   7  -2   2       55.65       66.20     12.39 o 
   8  -2   2       39.18       33.51     13.47 o 
   9  -2   2        5.09        4.33     14.79 o 
  -9  -1   2       34.90       35.22     22.38 o 
  -8  -1   2      242.37      246.14     36.58 o 
  -7  -1   2      173.97      140.48     22.64 o 
  -6  -1   2      554.72      546.06     21.46 o 
  -5  -1   2      190.21      154.31     19.86 o 
  -4  -1   2       60.00       68.14      8.01 o 
  -3  -1   2     1245.34     1250.29     29.52 o 
  -2  -1   2      197.36      188.65      8.33 o 
  -1  -1   2      220.87      183.08     15.30 o 
   0  -1   2      628.37      610.10     25.25 o 
   1  -1   2     1156.35     1166.41     28.49 o 
   2  -1   2     2102.12     2101.09     40.53 o 
   3  -1   2      144.18      154.02      7.91 o 
   4  -1   2      291.73      266.73     12.03 o 
   5  -1   2      295.62      292.37     16.56 o 
   6  -1   2        0.00        7.86      5.86 o 
   7  -1   2       50.17       64.74     13.14 o 
   8  -1   2       12.98        7.53      9.02 o 
   9  -1   2       58.49       45.74     34.00 o 
  -9   0   2       40.22       32.28     26.92 o 
  -8   0   2       25.40       12.53     11.21 o 
  -7   0   2       31.59       18.06      9.41 o 
  -6   0   2      204.57      171.49     22.30 o 
  -5   0   2      223.95      219.21     16.86 o 
  -4   0   2      304.96      362.40     12.10 o 
  -3   0   2       56.34       63.75      7.25 o 
  -2   0   2      344.58      345.56      9.38 o 
  -1   0   2      575.79      607.56     17.21 o 
   0   0   2      369.85      360.36      8.73 o 
   1   0   2      689.69      705.15     29.24 o 
   2   0   2      864.07      911.33     24.13 o 
   3   0   2      512.64      456.50     23.82 o 
   4   0   2      602.00      589.54     18.65 o 
   5   0   2      101.95       82.53      8.43 o 
   6   0   2       68.82       69.83     10.87 o 
   7   0   2       65.91       58.38     18.76 o 
   8   0   2       44.62       17.37      9.81 o 
   9   0   2       44.66       46.12     20.43 o 
  -9   1   2        4.45       -4.23     11.24 o 
  -8   1   2      119.20       97.78     41.96 o 
  -7   1   2       12.56       13.41      9.65 o 
  -6   1   2       61.50       59.27     12.15 o 
  -5   1   2       89.96      107.93      9.02 o 
  -4   1   2        1.59        3.16      2.55 o 
  -3   1   2      124.86      131.68      7.64 o 
  -2   1   2        0.38        0.22      1.40 o 
  -1   1   2      720.34      665.53     29.72 o 
   0   1   2        4.83       -0.54      3.45 o 
   1   1   2      118.74      104.79      6.46 o 
   3   1   2       25.97        9.09      7.18 o 
   4   1   2      173.26      194.29     18.05 o 
   5   1   2       13.49        4.49      3.93 o 
   6   1   2       71.06      116.85     13.54 o 
   7   1   2       16.02       11.53      6.89 o 
   8   1   2       17.80       12.08      8.86 o 
   9   1   2       12.11        4.43     13.91 o 
  -9   2   2        0.33        6.41     11.44 o 
  -8   2   2        0.00       -1.50      8.45 o 
  -7   2   2       56.33       66.63     18.34 o 
  -6   2   2       21.39       15.61      8.68 o 
  -5   2   2       13.19        3.62      5.66 o 
  -4   2   2       63.37       61.99      6.39 o 
  -3   2   2      402.66      389.08     19.74 o 
  -2   2   2     1304.51     1226.61     35.23 o 
  -1   2   2        0.60        0.23      1.00 o 
   0   2   2     4363.60     4382.46     66.29 o 
   1   2   2      129.74      125.26      5.99 o 
   2   2   2       20.11       24.75      3.67 o 
   3   2   2        8.46       15.65      3.78 o 
   4   2   2        1.30       12.57      4.15 o 
   5   2   2        3.09        5.01      3.99 o 
   6   2   2      222.60      210.10     24.42 o 
   7   2   2      158.31      184.90     25.83 o 
   8   2   2       94.10       78.06     37.40 o 
   9   2   2      109.48      151.14     30.45 o 
  -8   3   2       25.03       56.76     17.17 o 
  -7   3   2        6.41        0.46      7.76 o 
  -6   3   2       90.84       87.98     14.30 o 
  -5   3   2      136.67      128.06     25.03 o 
  -4   3   2      999.87      971.72     35.57 o 
  -3   3   2        1.60       -0.95      3.62 o 
  -2   3   2      804.46      767.21     29.48 o 
  -1   3   2      185.41      192.84      6.02 o 
   0   3   2       17.78       20.59      3.86 o 
   1   3   2      165.11      180.15      9.96 o 
   2   3   2      399.53      374.60     12.19 o 
   3   3   2      287.93      292.35     11.58 o 
   4   3   2     1364.12     1387.63     65.56 o 
   5   3   2      597.87      556.55     20.79 o 
   6   3   2      428.83      401.18     23.63 o 
   7   3   2      224.55      291.09     32.20 o 
   8   3   2      208.65      260.44     32.54 o 
   9   3   2      270.19      317.47     28.09 o 
  -8   4   2       63.96       66.75     15.82 o 
  -7   4   2       27.67       31.48     11.45 o 
  -6   4   2      264.81      264.45     22.33 o 
  -5   4   2        5.06        8.16      6.86 o 
  -4   4   2        1.27       -3.43      3.90 o 
  -3   4   2      145.60      123.52     12.34 o 
  -2   4   2       83.79       80.01      5.62 o 
  -1   4   2      200.38      223.12      7.70 o 
   0   4   2     1903.75     1901.64     57.70 o 
   1   4   2      792.64      670.65     44.19 o 
   2   4   2     3637.92     3795.46     72.76 o 
   3   4   2     1100.34     1167.32     28.66 o 
   4   4   2     1029.21     1025.80     27.63 o 
   5   4   2      174.85      196.49     25.20 o 
   6   4   2      157.48      166.64     17.86 o 
   7   4   2      170.30      195.98     47.67 o 
   8   4   2        0.08       -1.70      9.00 o 
   9   4   2        0.74        2.51     10.59 o 
  -8   5   2       14.11       16.65     11.67 o 
  -7   5   2        8.79        5.44      9.15 o 
  -6   5   2       88.79       71.55     14.41 o 
  -5   5   2       66.09       64.43     13.67 o 
  -4   5   2      170.30      187.85     17.29 o 
  -3   5   2       65.26       69.89     13.47 o 
  -2   5   2     2157.59     2271.97     48.24 o 
  -1   5   2      460.55      474.61     14.84 o 
   0   5   2     3049.14     3259.25     63.49 o 
   1   5   2      532.84      284.52     20.92 o 
   2   5   2     1171.70     1223.13     31.39 o 
   3   5   2       15.02       13.98      3.33 o 
   4   5   2       17.80       12.71      6.37 o 
   5   5   2       38.81       50.86     11.19 o 
   6   5   2       45.73       60.33     12.64 o 
   7   5   2       11.55       12.61      8.98 o 
   8   5   2      762.93      802.14     42.19 o 
   9   5   2        0.21       -5.36     10.99 o 
  -7   6   2       17.21       18.11     15.37 o 
  -6   6   2      156.18      151.43     20.05 o 
  -5   6   2        7.66        3.94      6.99 o 
  -4   6   2     1536.82     1508.90     52.27 o 
  -3   6   2      177.53      179.17     17.05 o 
  -2   6   2     1270.67     1297.85     78.54 o 
  -1   6   2       23.77       30.72      5.19 o 
   0   6   2      524.32      492.15     17.43 o 
   1   6   2       40.45       22.40     14.93 o 
   2   6   2       17.20       30.17      4.78 o 
   3   6   2       15.11       34.20      8.42 o 
   4   6   2      270.48      258.59     20.24 o 
   5   6   2        4.98        1.36      6.40 o 
   6   6   2      645.33      601.23     33.25 o 
   7   6   2        6.58        1.70     10.24 o 
   8   6   2       93.04       96.88     18.34 o 
  -7   7   2        0.05       -1.47      9.71 o 
  -6   7   2      734.51      795.30     41.07 o 
  -5   7   2       57.73       58.69     14.08 o 
  -4   7   2      305.10      301.47     23.72 o 
  -3   7   2        3.91        8.66      9.49 o 
  -2   7   2       83.83       95.00     19.12 o 
  -1   7   2        7.65       10.25      4.39 o 
   0   7   2       41.18       37.17      8.10 o 
   1   7   2       50.02       75.55     16.44 o 
   2   7   2      454.76      421.61     22.77 o 
   3   7   2       17.84        6.56      6.55 o 
   4   7   2      126.62      106.88     15.18 o 
   5   7   2       87.94       83.89     14.70 o 
   6   7   2      297.43      335.37     59.20 o 
   7   7   2       12.30       20.62     10.44 o 
   8   7   2      112.89      118.94     20.85 o 
  -6   8   2       17.46       19.62     11.82 o 
  -5   8   2        3.85       -2.58     10.75 o 
  -4   8   2        0.36       -5.84      8.90 o 
  -3   8   2       28.09       19.70     12.89 o 
  -2   8   2       49.35       55.94     16.69 o 
  -1   8   2      118.97      111.37     10.40 o 
   0   8   2      177.44      183.25     13.16 o 
   1   8   2      109.23       71.18     49.91 o 
   2   8   2       60.38       63.29     11.61 o 
   3   8   2      203.25      178.75     18.38 o 
   4   8   2      363.80      373.66     26.97 o 
   5   8   2       82.18       72.29     17.59 o 
   6   8   2      194.14      201.82     31.38 o 
   7   8   2       49.66       33.98     13.42 o 
  -5   9   2       81.72       81.09     24.61 o 
  -4   9   2       41.13       76.52     23.06 o 
  -3   9   2       99.98      112.27     24.66 o 
  -2   9   2        7.43        5.06     11.24 o 
  -1   9   2      112.24       89.51     21.65 o 
   0   9   2      263.98      289.54     17.55 o 
   1   9   2      139.24      127.73     13.12 o 
   2   9   2      159.27      130.54     17.20 o 
   3   9   2       58.33       44.82     25.32 o 
   4   9   2      173.30      148.83     19.51 o 
   5   9   2       12.31        0.87      7.63 o 
   6   9   2       32.31       28.83     19.00 o 
  -4  10   2        5.19       13.04     13.86 o 
  -3  10   2       16.57       18.48     14.54 o 
  -2  10   2      139.02      180.42     30.89 o 
  -1  10   2       19.43       39.84     16.59 o 
   0  10   2        9.50        6.40      6.29 o 
   1  10   2        1.82        5.23      6.30 o 
   2  10   2       49.89       62.66     13.52 o 
   3  10   2       17.67       10.68      8.60 o 
   4  10   2        8.89        2.54      7.95 o 
   5  10   2       36.58       20.03     10.72 o 
  -3  11   2        4.09       -3.36     13.67 o 
  -2  11   2       12.64        6.52     14.06 o 
  -1  11   2       21.82       28.60     17.56 o 
   0  11   2        0.83       -2.33     13.09 o 
   1  11   2       99.12      110.97     14.53 o 
   2  11   2       97.71      108.02     14.99 o 
   3  11   2       90.36       68.10     15.34 o 
   4  11   2        0.76        3.29      9.38 o 
   0 -11   3       27.94       34.57     14.12 o 
  -3 -10   3        2.36       -1.31     13.04 o 
  -2 -10   3        3.69        1.99     12.94 o 
  -1 -10   3        1.71       -3.45     11.58 o 
   0 -10   3       10.40        1.22      8.64 o 
   1 -10   3        3.87        5.99      9.30 o 
   2 -10   3        0.23        4.48     12.26 o 
   3 -10   3       28.43       26.02     16.83 o 
  -5  -9   3       30.08       13.27     11.26 o 
  -4  -9   3        0.02       -5.82      7.40 o 
  -3  -9   3       30.89       18.39      9.75 o 
  -2  -9   3       30.88       49.57     18.63 o 
  -1  -9   3       51.19       20.33     15.03 o 
   0  -9   3       24.03       16.69     12.65 o 
   1  -9   3       91.49      106.26     16.25 o 
   2  -9   3      123.12      136.95     17.69 o 
   3  -9   3      121.12      126.57     24.61 o 
   4  -9   3        9.64       21.40     15.18 o 
  -6  -8   3        1.23       -1.82     10.09 o 
  -5  -8   3       18.12       11.10     10.21 o 
  -4  -8   3       68.71       64.87     14.72 o 
  -3  -8   3       56.62       40.92     12.06 o 
  -2  -8   3       91.74       79.92     14.14 o 
  -1  -8   3       54.34       33.37     14.50 o 
   0  -8   3      166.55      151.53     24.81 o 
   1  -8   3       84.27       89.72     13.94 o 
   2  -8   3       39.06       33.80      9.87 o 
   3  -8   3       80.52       97.79     14.34 o 
   4  -8   3       61.69       93.15     21.16 o 
   5  -8   3        4.91        7.73     11.14 o 
  -6  -7   3      102.13      114.23     26.05 o 
  -5  -7   3       13.97       15.51      9.64 o 
  -4  -7   3      140.86      164.56     27.58 o 
  -3  -7   3        0.07       -0.47      5.80 o 
  -2  -7   3      197.81      230.00     20.29 o 
  -1  -7   3        5.10        5.93      8.71 o 
   0  -7   3      206.49      163.79     23.69 o 
   1  -7   3        6.23        6.35      6.24 o 
   2  -7   3       90.16      102.07     13.01 o 
   3  -7   3        5.13        3.90      5.80 o 
   4  -7   3        3.22        5.50      6.65 o 
   5  -7   3        5.15        9.05     10.31 o 
  -7  -6   3        0.08        2.88      9.65 o 
  -6  -6   3       98.06      107.67     41.96 o 
  -5  -6   3       30.32       30.03     19.75 o 
  -4  -6   3      155.76      211.66     20.31 o 
  -3  -6   3        6.07       11.31      6.75 o 
  -2  -6   3      368.42      348.63     21.58 o 
  -1  -6   3        0.66        0.78      6.91 o 
   0  -6   3        3.20        3.30      5.02 o 
   1  -6   3       74.03       67.30      8.48 o 
   2  -6   3       64.21       61.91      8.48 o 
   3  -6   3        7.81        4.11      5.29 o 
   4  -6   3       26.74       24.77      7.53 o 
   5  -6   3      110.61      122.29     20.58 o 
   6  -6   3      314.86      333.99     32.93 o 
  -8  -5   3       17.48       39.73     15.88 o 
  -7  -5   3       36.24       29.71     12.26 o 
  -6  -5   3       72.14       69.55     13.93 o 
  -5  -5   3        1.64       -4.38      5.69 o 
  -4  -5   3      141.99      154.40     16.87 o 
  -3  -5   3       18.41        7.95      5.76 o 
  -2  -5   3      274.50      306.18     20.21 o 
  -1  -5   3      367.47      357.52     25.19 o 
   0  -5   3      208.57      188.46     13.50 o 
   1  -5   3        1.46        4.12      4.62 o 
   2  -5   3       12.34       10.25      4.50 o 
   3  -5   3      132.71      134.43     11.70 o 
   4  -5   3     1236.66     1168.40     53.80 o 
   5  -5   3      107.19      134.49     14.10 o 
   6  -5   3      280.28      320.28     34.39 o 
  -8  -4   3       16.29       13.22     11.15 o 
  -7  -4   3        7.81        8.79     11.33 o 
  -6  -4   3        0.11        1.74      6.49 o 
  -5  -4   3       98.16      113.06     14.82 o 
  -4  -4   3      812.00      798.01     33.34 o 
  -3  -4   3      508.80      535.94     25.21 o 
  -2  -4   3      181.66      154.15      8.63 o 
  -1  -4   3        5.46       -0.12      2.85 o 
   0  -4   3      344.28      320.27     15.92 o 
   1  -4   3      233.64      282.45     15.51 o 
   2  -4   3     2907.32     3038.16     76.52 o 
   3  -4   3      232.63      241.36     15.42 o 
   4  -4   3      213.53      204.46     12.32 o 
   5  -4   3       21.30       14.77      5.66 o 
   6  -4   3        0.01        3.19      6.02 o 
   7  -4   3        0.90       -7.57      6.16 o 
  -8  -3   3       45.25       50.25     23.20 o 
  -7  -3   3      152.72      186.03     19.48 o 
  -6  -3   3      580.47      595.47     29.35 o 
  -5  -3   3      302.36      302.26     22.57 o 
  -4  -3   3       52.59       54.81      9.52 o 
  -3  -3   3        1.95        1.46      2.98 o 
  -2  -3   3     1239.00     1283.07     30.31 o 
  -1  -3   3      404.64      463.99     14.81 o 
   0  -3   3     3701.60     3928.69     92.59 o 
   1  -3   3      445.02      577.22     31.91 o 
   2  -3   3        0.02        1.33      3.53 o 
   3  -3   3       57.44       63.62      6.22 o 
   4  -3   3      197.46      192.11     11.03 o 
   5  -3   3       18.35       13.07      5.27 o 
   6  -3   3      195.17      211.88     16.56 o 
   7  -3   3       73.75       94.63     17.93 o 
  -8  -2   3      174.24      196.23     36.09 o 
  -7  -2   3      108.93       98.60     12.95 o 
  -6  -2   3        8.90       10.58      6.83 o 
  -5  -2   3        0.15        0.28      4.52 o 
  -4  -2   3     1027.95     1113.59     36.65 o 
  -3  -2   3      234.07      268.40     14.77 o 
  -2  -2   3     1281.23     1491.92     91.37 o 
  -1  -2   3      812.61      882.69     26.33 o 
   0  -2   3      378.41      388.84     15.29 o 
   1  -2   3        0.14        8.17      5.45 o 
   2  -2   3      900.60      876.89     26.11 o 
   3  -2   3      258.23      259.97     10.39 o 
   4  -2   3      100.86       91.94      7.61 o 
   5  -2   3       17.16       23.38      5.57 o 
   6  -2   3        9.85        1.94      4.69 o 
   7  -2   3      161.42      152.32     15.58 o 
   8  -2   3      166.34      147.57     42.49 o 
  -8  -1   3        1.96        1.75     14.50 o 
  -7  -1   3        1.54       -4.91      7.58 o 
  -6  -1   3      407.06      436.89     19.20 o 
  -5  -1   3      140.74      138.54     16.91 o 
  -4  -1   3       88.83       81.48     14.60 o 
  -3  -1   3      616.00      603.72     18.46 o 
  -2  -1   3      435.40      467.11     14.55 o 
  -1  -1   3      733.28      760.15     35.81 o 
   0  -1   3     1239.79     1218.36     46.75 o 
   1  -1   3     2879.96     2763.90     96.37 o 
   2  -1   3        7.09        0.09      2.02 o 
   3  -1   3       43.82       39.90      4.33 o 
   4  -1   3      109.89      117.19      8.11 o 
   5  -1   3      852.52      840.11     25.13 o 
   6  -1   3      343.48      379.16     20.24 o 
   7  -1   3      298.59      170.79     23.25 o 
   8  -1   3        1.06        2.31      8.32 o 
  -9   0   3        6.84       -9.41     11.97 o 
  -8   0   3      108.49       48.13     34.90 o 
  -7   0   3      138.92      151.33     28.07 o 
  -6   0   3        0.04        2.49      6.87 o 
  -5   0   3      409.14      417.22     14.64 o 
  -4   0   3      171.69      169.18      8.51 o 
  -3   0   3     1537.82     1551.79     29.98 o 
  -2   0   3      275.90      267.48      8.52 o 
  -1   0   3     5330.34     5248.35    111.82 o 
   0   0   3      120.35      117.76      5.24 o 
   1   0   3      368.45      382.74     21.16 o 
   2   0   3     1921.60     1898.01     45.95 o 
   3   0   3     1987.67     2055.20     41.35 o 
   4   0   3      389.69      422.48     24.79 o 
   5   0   3      327.24      327.20     36.24 o 
   6   0   3        4.26       -0.26      4.33 o 
   7   0   3        9.72        5.90      5.87 o 
   8   0   3        4.35        8.68      8.86 o 
  -9   1   3       79.12       43.10     42.54 o 
  -8   1   3        0.87       -2.22      9.87 o 
  -7   1   3      251.64      270.77     39.79 o 
  -6   1   3       30.74       22.98      9.43 o 
  -5   1   3     1090.34     1154.22     25.97 o 
  -4   1   3       19.77       18.66      3.45 o 
  -3   1   3     1653.23     1695.17     30.88 o 
  -2   1   3      859.33      963.51     22.55 o 
  -1   1   3       76.27       78.88     11.80 o 
   0   1   3     4515.22     4372.89     92.96 o 
   1   1   3     1443.89     1518.95     36.11 o 
   2   1   3      238.61      244.39     17.03 o 
   3   1   3       42.06       31.42      6.47 o 
   4   1   3       22.75       14.16      8.34 o 
   5   1   3      165.06      169.24     20.58 o 
   6   1   3      135.38      121.55     13.22 o 
   7   1   3      395.80      442.60     25.33 o 
   8   1   3       88.87       92.28     15.10 o 
   9   1   3      235.40      274.40     35.27 o 
  -8   2   3        0.00       -3.36      9.23 o 
  -7   2   3      426.26      452.52     45.22 o 
  -6   2   3        2.64        2.71      6.63 o 
  -5   2   3      271.30      241.77     27.53 o 
  -4   2   3      650.60      665.42     18.51 o 
  -3   2   3       24.25       10.06      4.85 o 
  -2   2   3     1000.84     1061.81     32.72 o 
  -1   2   3       27.49       26.65      4.84 o 
   0   2   3        4.32        1.13      1.89 o 
   1   2   3      632.68      652.55     21.14 o 
   2   2   3        6.28       11.76      3.97 o 
   3   2   3     1498.53     1426.12     56.96 o 
   4   2   3     1023.15     1076.58     37.65 o 
   5   2   3     1196.43     1233.60     41.38 o 
   6   2   3      115.78      109.02     13.57 o 
   7   2   3      600.83      689.44     46.89 o 
   8   2   3       19.61       10.18      9.41 o 
   9   2   3      174.95      190.89     22.23 o 
  -8   3   3        0.85       -3.15      9.30 o 
  -7   3   3        3.51        0.35      8.22 o 
  -6   3   3      213.19      181.74     20.26 o 
  -5   3   3      136.59      161.66     16.88 o 
  -4   3   3       26.02       34.10      8.75 o 
  -3   3   3      527.72      519.59     40.89 o 
  -2   3   3       15.84       12.52      4.91 o 
  -1   3   3     1637.95     1705.28     29.34 o 
   0   3   3      157.22      153.56      6.89 o 
   1   3   3     2583.27     2327.38    263.90 o 
   2   3   3     3246.76     3495.71     77.96 o 
   3   3   3     1369.84     1358.94     32.64 o 
   4   3   3       19.78       35.13      5.81 o 
   5   3   3      803.94      831.70     28.92 o 
   6   3   3       98.93       95.57     10.58 o 
   7   3   3      128.05      135.14     23.84 o 
   8   3   3       87.20       88.18     50.86 o 
   9   3   3       37.71       33.11     11.19 o 
  -8   4   3       61.14       75.65     17.90 o 
  -7   4   3      128.00      101.04     23.79 o 
  -6   4   3        4.53        3.24      7.24 o 
  -5   4   3      280.85      261.21     28.36 o 
  -4   4   3        4.21       -1.15      4.97 o 
  -3   4   3      704.22      663.94     27.90 o 
  -2   4   3      244.09      271.91     15.77 o 
  -1   4   3     1243.94     1264.50     24.12 o 
   0   4   3     2837.70     3172.83     59.83 o 
   1   4   3      452.79      172.30     14.64 o 
   2   4   3      204.96      194.96      9.53 o 
   3   4   3      456.43      444.90     25.56 o 
   4   4   3      317.21      351.29     14.69 o 
   5   4   3        1.44       -0.97      3.66 o 
   6   4   3       91.73       92.34     14.49 o 
   7   4   3        0.01        3.52      7.42 o 
   8   4   3       93.44       68.67     30.04 o 
   9   4   3        2.23        5.00     10.37 o 
  -8   5   3        2.00        0.73     10.85 o 
  -7   5   3       76.21       85.60     17.20 o 
  -6   5   3       40.36       37.59     11.75 o 
  -5   5   3      207.58      254.02     22.11 o 
  -4   5   3       83.36       95.42     13.80 o 
  -3   5   3      281.72      288.50     19.17 o 
  -2   5   3      534.87      597.11     17.79 o 
  -1   5   3       34.87       46.45      5.00 o 
   0   5   3      624.71      617.42     18.24 o 
   1   5   3      102.52      128.04     12.60 o 
   2   5   3      237.17      258.52     15.57 o 
   3   5   3      117.80      123.35      8.50 o 
   4   5   3       12.66        9.48      3.97 o 
   5   5   3       47.84       58.73     11.65 o 
   6   5   3      251.56      290.01     24.08 o 
   7   5   3       88.24       95.90     16.69 o 
   8   5   3       14.75       16.03     10.73 o 
   9   5   3      107.16       94.56     26.51 o 
  -7   6   3       52.35       43.13     14.32 o 
  -6   6   3       38.18       23.76     11.50 o 
  -5   6   3       62.77       58.41     12.94 o 
  -4   6   3       20.74       10.83     11.89 o 
  -3   6   3        0.26       -1.00      5.33 o 
  -2   6   3      379.94      392.76     30.89 o 
  -1   6   3        2.29        2.03      3.23 o 
   0   6   3        4.78        8.63      3.83 o 
   1   6   3      360.45      363.94     18.48 o 
   2   6   3      121.33      123.08      9.02 o 
   3   6   3       95.96       90.89     12.43 o 
   4   6   3      438.97      449.21     25.39 o 
   5   6   3      212.64      190.53     19.80 o 
   6   6   3       16.37        2.33      7.47 o 
   7   6   3      149.02      182.07     22.09 o 
   8   6   3       32.84       59.84     16.08 o 
  -7   7   3       16.99       13.81     12.41 o 
  -6   7   3        0.67        6.29      9.86 o 
  -5   7   3        0.00        4.13      8.06 o 
  -4   7   3       38.56       39.37     11.35 o 
  -3   7   3        4.97        2.29      8.37 o 
  -2   7   3      115.26       90.63     19.07 o 
  -1   7   3      321.30      312.07     20.80 o 
   0   7   3      458.03      451.79     17.40 o 
   1   7   3       26.19       25.97      6.10 o 
   2   7   3      409.25      399.62     22.03 o 
   3   7   3      237.77      212.74     20.60 o 
   4   7   3        0.86        2.10      6.33 o 
   5   7   3      108.30      106.87     16.32 o 
   6   7   3      151.41      175.44     21.67 o 
   7   7   3        2.54       -1.11      8.37 o 
   8   7   3        0.30       -2.22      9.03 o 
  -6   8   3        7.46       26.14     13.18 o 
  -5   8   3        2.68        0.06      9.11 o 
  -4   8   3      230.27      202.80     30.11 o 
  -3   8   3      105.04       97.73     22.33 o 
  -2   8   3      376.37      375.34     36.53 o 
  -1   8   3        1.53       -1.47      4.19 o 
   0   8   3      132.39      129.06     11.33 o 
   1   8   3      163.55      156.38     14.84 o 
   2   8   3       49.05       44.15     10.25 o 
   3   8   3       33.71       18.96      9.07 o 
   4   8   3      116.31      126.48     22.21 o 
   5   8   3       43.43       53.46     13.01 o 
   6   8   3       66.15       40.47     22.47 o 
   7   8   3       49.51       27.63     12.74 o 
  -5   9   3        9.10       10.22     13.67 o 
  -4   9   3      141.92      143.65     28.80 o 
  -3   9   3       23.78       17.71     14.45 o 
  -2   9   3       21.34       29.24     15.57 o 
  -1   9   3       68.59       73.75     19.99 o 
   0   9   3       62.83       63.96     10.06 o 
   1   9   3        0.60       -3.28      4.61 o 
   2   9   3        0.20       -3.66      5.26 o 
   3   9   3       67.52      102.87     15.98 o 
   4   9   3      215.46      190.14     21.33 o 
   5   9   3       34.44       38.04     12.08 o 
   6   9   3      122.23      116.52     20.01 o 
  -4  10   3        1.51        0.05     12.89 o 
  -3  10   3       37.59       46.46     20.48 o 
  -2  10   3       15.22       47.82     18.97 o 
  -1  10   3        0.00        1.41     10.51 o 
   0  10   3      103.83      109.45     24.91 o 
   1  10   3       21.61       22.26      7.61 o 
   2  10   3      270.59      252.72     18.92 o 
   3  10   3        0.21        3.88      7.33 o 
   4  10   3      277.27      340.89     28.52 o 
   5  10   3       34.03       36.41     13.20 o 
  -2  11   3      202.03      231.84     38.33 o 
  -1  11   3        1.16       -9.78     12.16 o 
   0  11   3      199.66      230.53     36.05 o 
   1  11   3       56.46       49.68     13.61 o 
   2  11   3      410.15      384.57     30.94 o 
   3  11   3       84.97       96.76     18.27 o 
   4  11   3      218.51      258.69     43.34 o 
  -2 -10   4        0.18      -13.33     11.53 o 
  -1 -10   4      361.74      399.52     46.07 o 
   0 -10   4       20.15       22.84     11.33 o 
   1 -10   4      293.42      302.45     37.82 o 
   2 -10   4        1.04        8.95      9.52 o 
  -4  -9   4        7.58       -3.70     12.31 o 
  -3  -9   4      554.21      518.50     51.47 o 
  -2  -9   4        0.65        4.48     11.87 o 
  -1  -9   4      363.56      355.16     40.76 o 
   0  -9   4        5.51        6.52     11.77 o 
   1  -9   4      254.80      295.57     24.68 o 
   2  -9   4       31.42       39.17     11.50 o 
   3  -9   4       55.03       76.48     14.95 o 
  -5  -8   4      439.38      396.11     32.22 o 
  -4  -8   4       23.78       11.31      9.26 o 
  -3  -8   4      241.23      224.45     34.10 o 
  -2  -8   4       22.57        6.62     11.82 o 
  -1  -8   4      250.83      361.87     38.33 o 
   0  -8   4      136.01      126.33     24.86 o 
   1  -8   4       39.42       52.28     11.62 o 
   2  -8   4      299.95      284.42     31.86 o 
   3  -8   4        0.21        3.40      6.78 o 
   4  -8   4       20.66       30.31     14.93 o 
  -6  -7   4       58.88       63.62     15.76 o 
  -5  -7   4       62.99       42.95     12.83 o 
  -4  -7   4        7.16       15.04      9.51 o 
  -3  -7   4      105.96      116.16     16.83 o 
  -2  -7   4      470.60      452.79     38.92 o 
  -1  -7   4        1.51        7.78      9.73 o 
   0  -7   4      550.90      528.62     40.13 o 
   1  -7   4      160.15      153.61     13.03 o 
   2  -7   4       47.36       52.58      9.05 o 
   3  -7   4      654.38      708.74     31.56 o 
   4  -7   4      319.71      347.60     22.27 o 
  -7  -6   4        0.11        3.29      9.72 o 
  -6  -6   4        3.38        7.81      9.35 o 
  -5  -6   4        3.97        3.99      7.69 o 
  -4  -6   4      842.97      729.86     35.98 o 
  -3  -6   4       90.62       91.12     14.30 o 
  -2  -6   4      536.58      539.44     27.93 o 
  -1  -6   4      579.49      512.47     37.80 o 
   0  -6   4      121.43      112.76     16.78 o 
   1  -6   4     1379.25     1337.24     45.97 o 
   2  -6   4      879.38      886.16     28.21 o 
   3  -6   4      518.87      525.67     21.43 o 
   4  -6   4        1.76        2.14      4.89 o 
   5  -6   4      213.94      223.56     23.79 o 
  -7  -5   4        8.05       10.19      9.85 o 
  -6  -5   4      767.85      773.64     38.85 o 
  -5  -5   4      134.94      133.91     17.39 o 
  -4  -5   4      240.97      226.73     20.01 o 
  -3  -5   4      604.68      579.65     28.91 o 
  -2  -5   4      265.22      248.04     35.34 o 
  -1  -5   4     1084.59     1117.38     38.92 o 
   0  -5   4     1114.43     1071.52     36.85 o 
   1  -5   4      339.64      360.60     24.01 o 
   2  -5   4      115.73      130.95     18.27 o 
   3  -5   4       50.44       57.38      9.97 o 
   4  -5   4       41.03       55.44     22.47 o 
   5  -5   4        1.24        3.87      6.44 o 
  -8  -4   4      420.31      428.27     54.24 o 
  -7  -4   4       45.85       43.33     12.57 o 
  -6  -4   4       69.71       76.93     14.34 o 
  -5  -4   4      192.66      188.59     18.16 o 
  -4  -4   4      398.76      356.55     21.91 o 
  -3  -4   4      155.56      157.11     15.19 o 
  -2  -4   4      622.47      606.05     19.61 o 
  -1  -4   4        2.34        3.42      3.99 o 
   0  -4   4      395.94      447.13     21.36 o 
   1  -4   4       95.19      143.82     12.52 o 
   2  -4   4       21.41       23.98      6.69 o 
   3  -4   4       90.49       90.29     13.94 o 
   4  -4   4       14.14        7.46      6.59 o 
   5  -4   4        2.23        1.62      4.35 o 
   6  -4   4       70.56       87.66     10.65 o 
  -8  -3   4       26.12       25.59     19.80 o 
  -7  -3   4        0.59       -1.96      6.40 o 
  -6  -3   4      313.67      366.17     24.57 o 
  -5  -3   4       12.01       14.18     11.67 o 
  -4  -3   4       68.35       67.71      8.82 o 
  -3  -3   4       63.49       59.77      6.91 o 
  -2  -3   4      261.04      307.59     12.69 o 
  -1  -3   4      414.55      434.96     18.34 o 
   0  -3   4        2.43        7.88      4.02 o 
   1  -3   4       80.94       93.30     13.91 o 
   2  -3   4      261.56      214.25     14.76 o 
   3  -3   4        0.01       -1.29      3.16 o 
   4  -3   4      461.59      452.81     16.54 o 
   5  -3   4       31.13       38.55      6.66 o 
   6  -3   4      310.43      338.44     22.55 o 
  -8  -2   4      118.54      160.38     36.14 o 
  -7  -2   4       40.25       61.58     22.57 o 
  -6  -2   4        5.31        6.53      7.41 o 
  -5  -2   4       13.43       13.77      6.43 o 
  -4  -2   4      112.99      120.59     12.01 o 
  -3  -2   4      147.95      155.55     12.51 o 
  -2  -2   4       18.96        9.15      4.73 o 
  -1  -2   4       45.10       55.18      9.58 o 
   0  -2   4      943.66      823.26     26.83 o 
   1  -2   4      166.40      144.57     15.71 o 
   2  -2   4     1186.19     1137.33     37.55 o 
   3  -2   4        3.32        4.84      2.93 o 
   4  -2   4      345.71      335.47     13.05 o 
   5  -2   4        0.86        1.31      3.80 o 
   6  -2   4        3.49        3.77      4.62 o 
   7  -2   4       31.99       31.27      7.62 o 
  -8  -1   4       34.80       27.58     19.26 o 
  -7  -1   4        7.84        9.82     10.65 o 
  -6  -1   4       80.44       80.55     15.99 o 
  -5  -1   4        0.03       -1.06      3.57 o 
  -4  -1   4      255.51      279.63     15.49 o 
  -3  -1   4      286.97      297.52     14.79 o 
  -2  -1   4     1276.76     1177.97     41.32 o 
  -1  -1   4      357.12      438.76     14.04 o 
   0  -1   4     1249.86     1187.37     48.64 o 
   1  -1   4       24.60       20.14      7.00 o 
   2  -1   4      124.91      114.16      5.90 o 
   3  -1   4        3.13        7.27      2.86 o 
   4  -1   4        2.59        2.58      2.80 o 
   5  -1   4       60.87       60.17      6.94 o 
   6  -1   4       58.38       55.15      8.10 o 
   7  -1   4        5.61        3.63      5.62 o 
  -8   0   4       67.39       46.48     32.25 o 
  -7   0   4       24.62        5.28      9.41 o 
  -6   0   4      275.77      205.87     37.53 o 
  -5   0   4      202.74      196.42     10.60 o 
  -4   0   4      596.48      594.84     17.04 o 
  -3   0   4      116.66      118.23      7.10 o 
  -2   0   4      524.55      513.26     16.08 o 
  -1   0   4       14.71       22.94      7.44 o 
   0   0   4        2.77       -0.28      2.11 o 
   1   0   4       74.05       75.26      4.21 o 
   2   0   4       19.53        9.44      6.13 o 
   3   0   4      312.82      355.09     14.03 o 
   4   0   4      810.06      767.93     26.67 o 
   5   0   4       69.57       54.88     11.20 o 
   6   0   4      771.87      787.17     36.43 o 
   7   0   4        0.08        2.38      6.86 o 
   8   0   4       35.81       41.15     16.34 o 
  -8   1   4       99.69       87.69     26.90 o 
  -7   1   4       65.67       70.21     15.47 o 
  -6   1   4       64.91       66.23     13.65 o 
  -5   1   4        1.96       -0.43      5.61 o 
  -4   1   4        0.18       -1.43      3.65 o 
  -3   1   4        4.96        4.00      2.88 o 
  -2   1   4       86.03      106.24      6.64 o 
  -1   1   4      679.42      668.96     30.55 o 
   0   1   4       35.37       32.38      3.77 o 
   1   1   4     1416.16     1496.14     38.43 o 
   2   1   4     3927.15     3766.42    129.44 o 
   3   1   4      696.17      695.23     36.58 o 
   4   1   4     1201.60     1244.67     58.28 o 
   5   1   4       57.49       26.07     11.24 o 
   6   1   4       32.44       44.49     16.17 o 
   7   1   4        2.19       -2.66      5.24 o 
   8   1   4      352.70      432.33     27.41 o 
   9   1   4        4.93       10.02     14.98 o 
  -8   2   4        4.41       12.11     11.22 o 
  -7   2   4       20.76       10.32     19.58 o 
  -6   2   4      105.26       95.68     16.05 o 
  -5   2   4       59.81       42.66     10.56 o 
  -4   2   4       48.74       37.82      8.57 o 
  -3   2   4      715.79      661.94     17.86 o 
  -2   2   4       26.23       28.34      3.46 o 
  -1   2   4     1825.90     1755.12     45.59 o 
   0   2   4     4494.42     4724.88    103.23 o 
   1   2   4     2358.14     2464.38     58.46 o 
   2   2   4      407.25      355.78     51.44 o 
   3   2   4      204.26      219.97     18.05 o 
   4   2   4       22.06       16.90     11.82 o 
   5   2   4       21.41       10.74      8.54 o 
   6   2   4      658.75      714.62     32.09 o 
   7   2   4        3.67        0.44      6.44 o 
   8   2   4        0.38       -9.09      7.69 o 
   9   2   4       49.75       26.80     18.10 o 
  -8   3   4       88.56       77.16     18.01 o 
  -7   3   4       81.91       72.07     15.84 o 
  -6   3   4        0.35       -3.14      6.30 o 
  -5   3   4      472.81      457.42     26.29 o 
  -4   3   4       55.89       62.39     12.74 o 
  -3   3   4     1047.43     1012.47     41.66 o 
  -2   3   4     1426.22     1403.49     42.09 o 
  -1   3   4     2382.52     2361.99     59.93 o 
   0   3   4       47.89       37.80      6.02 o 
   1   3   4      324.23      325.36     12.03 o 
   2   3   4      175.46      110.76     14.40 o 
   3   3   4       16.26       23.29      9.00 o 
   4   3   4     1201.55     1459.43     47.42 o 
   5   3   4       10.75        5.77      4.67 o 
   6   3   4        5.56        5.33      5.43 o 
   7   3   4       23.35        4.42      8.79 o 
   8   3   4       36.38       26.61     20.87 o 
   9   3   4       13.82       15.61     16.69 o 
  -8   4   4       16.17       10.38     11.21 o 
  -7   4   4      261.73      278.78     28.41 o 
  -6   4   4       24.87       27.48      9.87 o 
  -5   4   4      432.19      462.62     27.00 o 
  -4   4   4      159.76      163.17     16.44 o 
  -3   4   4      750.10      720.21     30.17 o 
  -2   4   4      126.31      119.55     14.18 o 
  -1   4   4       94.10       96.54      6.56 o 
   0   4   4      657.99      783.59     20.29 o 
   1   4   4        2.01        1.61      2.51 o 
   2   4   4     1405.28     1607.21     37.22 o 
   3   4   4      151.60      154.91     10.05 o 
   4   4   4        9.03       10.10      4.32 o 
   5   4   4       36.21       38.17      8.93 o 
   6   4   4       10.67       16.13      6.19 o 
   7   4   4      270.78      234.80     85.13 o 
   8   4   4       14.69       12.27     13.11 o 
   9   4   4       17.21       -1.93     14.98 o 
  -7   5   4       73.31       86.20     18.02 o 
  -6   5   4        0.08       -1.67      7.44 o 
  -5   5   4       74.33       67.97     13.57 o 
  -4   5   4       41.63       56.83     11.71 o 
  -3   5   4        6.30        4.60      5.77 o 
  -2   5   4      672.55      670.81     28.41 o 
  -1   5   4      237.54      245.74      9.07 o 
   0   5   4      789.95      875.75     24.54 o 
   1   5   4      548.31      536.16     17.82 o 
   2   5   4        0.25       -1.74      2.59 o 
   3   5   4      471.79      445.51     16.93 o 
   4   5   4       19.50       18.01      4.89 o 
   5   5   4      924.75      981.71     57.47 o 
   6   5   4      106.21       77.86     14.06 o 
   7   5   4       63.42       96.76     16.73 o 
   8   5   4       52.80       23.65     12.15 o 
   9   5   4       63.87       57.04     17.00 o 
  -7   6   4        3.09        7.98     11.05 o 
  -6   6   4        1.69       -1.80      8.04 o 
  -5   6   4       60.28       51.18     12.56 o 
  -4   6   4      353.16      340.91     33.64 o 
  -3   6   4      309.11      306.22     21.95 o 
  -2   6   4      268.51      284.56     20.38 o 
  -1   6   4      634.59      586.14     20.37 o 
   0   6   4       10.82        5.69      3.71 o 
   1   6   4      902.13      816.58     24.66 o 
   2   6   4       75.16       64.33      7.37 o 
   3   6   4      994.29      995.00     32.58 o 
   4   6   4       87.20       96.12     19.63 o 
   5   6   4        8.45        9.17      8.63 o 
   6   6   4       11.23       16.02      9.00 o 
   7   6   4       23.86       30.62     11.46 o 
   8   6   4       22.45       19.09     12.43 o 
  -6   7   4      114.55       91.19     18.22 o 
  -5   7   4      103.85      120.73     18.90 o 
  -4   7   4       68.91       77.87     19.94 o 
  -3   7   4      261.38      248.21     25.76 o 
  -2   7   4       16.23        2.38      8.56 o 
  -1   7   4      616.56      599.71     19.54 o 
   0   7   4       56.62       57.32      7.60 o 
   1   7   4      303.77      330.16     15.70 o 
   2   7   4        0.71       -2.26      3.41 o 
   3   7   4      125.52      136.27     15.65 o 
   4   7   4      207.56      205.04     36.09 o 
   5   7   4       20.92       24.96      9.12 o 
   6   7   4       20.65       18.00      9.31 o 
   7   7   4       77.54       47.51     17.32 o 
   8   7   4        1.91        1.83     10.37 o 
  -6   8   4       37.23       44.16     15.57 o 
  -5   8   4       35.47       36.98     13.40 o 
  -4   8   4       19.95       16.02     10.19 o 
  -3   8   4      139.59      147.64     26.75 o 
  -2   8   4       19.97       38.38     14.84 o 
  -1   8   4        0.06        8.66     10.46 o 
   0   8   4       75.13       77.64      9.23 o 
   1   8   4      444.25      486.20     22.55 o 
   2   8   4      311.60      302.50     21.53 o 
   3   8   4      161.97      159.42     34.39 o 
   4   8   4       14.05        8.93      7.46 o 
   5   8   4      294.62      315.53     26.65 o 
   6   8   4       49.09       26.39     11.64 o 
   7   8   4      297.75      301.83     37.53 o 
  -5   9   4        8.82       18.39     17.27 o 
  -4   9   4        0.34       -2.38     10.90 o 
  -3   9   4       66.47       62.80     20.72 o 
  -2   9   4      180.39      159.02     28.46 o 
  -1   9   4      410.44      461.01     42.90 o 
   0   9   4      184.42      210.19     16.23 o 
   1   9   4      177.40      196.00     15.02 o 
   2   9   4       44.72       31.52     14.15 o 
   3   9   4      339.36      339.26     53.83 o 
   4   9   4      149.01      178.87     20.96 o 
   5   9   4      327.25      404.78     31.21 o 
   6   9   4        0.84        1.24      9.06 o 
  -4  10   4      163.28      166.95     32.84 o 
  -3  10   4      147.01      177.94     33.76 o 
  -2  10   4       71.10       49.42     19.99 o 
  -1  10   4       64.24       58.03     20.14 o 
   0  10   4      134.67      154.16     28.89 o 
   1  10   4      164.71      181.68     15.79 o 
   2  10   4      158.54      127.18     18.91 o 
   3  10   4      182.73      203.83     21.91 o 
   4  10   4        0.43        1.39     10.34 o 
   5  10   4       72.35       61.68     15.88 o 
  -2  11   4      175.36      206.25     37.31 o 
  -1  11   4       46.86       56.53     21.94 o 
   0  11   4       54.50       24.32     16.05 o 
   1  11   4       70.91       84.06     23.79 o 
   2  11   4        0.85       -4.83      6.74 o 
   3  11   4       30.04       27.97      9.75 o 
   4  11   4       68.62       89.87     17.69 o 
  -1 -10   5       18.41       19.99     18.73 o 
   0 -10   5       38.71       38.88     13.81 o 
   1 -10   5      133.11      141.99     22.57 o 
   2 -10   5       22.93       23.01     16.83 o 
  -3  -9   5       30.52       48.50     21.60 o 
  -2  -9   5       15.05       26.32     17.80 o 
  -1  -9   5       77.77       53.56     20.67 o 
   0  -9   5        0.19        2.87     12.60 o 
   1  -9   5       14.84       18.21      9.58 o 
   2  -9   5       69.17       58.50     13.49 o 
   3  -9   5       51.11       71.61     21.70 o 
  -5  -8   5        0.64       -6.32     13.47 o 
  -4  -8   5        0.85       13.62     15.23 o 
  -3  -8   5        0.56        9.68     12.11 o 
  -2  -8   5       29.75       19.56     14.16 o 
  -1  -8   5      185.02      174.20     29.58 o 
   0  -8   5      127.75      161.60     28.55 o 
   1  -8   5      243.78      242.39     21.59 o 
   2  -8   5       50.25       40.53     11.32 o 
   3  -8   5      331.35      391.98     38.19 o 
   4  -8   5        6.22        6.62     11.58 o 
  -6  -7   5       30.01       20.84     13.28 o 
  -5  -7   5      120.47       96.08     18.03 o 
  -4  -7   5       94.04       93.79     24.52 o 
  -3  -7   5      452.98      417.18     42.76 o 
  -2  -7   5      105.60      133.87     25.59 o 
  -1  -7   5      499.73      440.62     38.58 o 
   0  -7   5      182.42      138.59     24.66 o 
   1  -7   5      534.67      539.08     29.14 o 
   2  -7   5        0.28        0.71      5.07 o 
   3  -7   5      237.51      231.08     16.50 o 
   4  -7   5       17.88       11.32     20.55 o 
  -6  -6   5      100.90       91.93     17.47 o 
  -5  -6   5      456.64      401.40     29.63 o 
  -4  -6   5       23.00       22.30     10.14 o 
  -3  -6   5      488.54      487.23     40.96 o 
  -2  -6   5      255.08      237.19     29.53 o 
  -1  -6   5      396.39      287.54     31.18 o 
   0  -6   5        1.21       -2.16      5.78 o 
   1  -6   5      151.94      147.93     15.84 o 
   2  -6   5        2.12       -1.55      4.27 o 
   3  -6   5        1.66       -0.44      4.66 o 
   4  -6   5        2.56        5.70      5.56 o 
   5  -6   5        8.01       -5.01     11.38 o 
  -7  -5   5      227.23      243.99     25.33 o 
  -6  -5   5        5.35        6.19      8.62 o 
  -5  -5   5      230.90      286.25     63.21 o 
  -4  -5   5      224.00      185.30     23.06 o 
  -3  -5   5       91.24       98.85     20.48 o 
  -2  -5   5        0.47        1.56      7.00 o 
  -1  -5   5        0.73       -2.13      5.47 o 
   0  -5   5       31.33       34.46      8.29 o 
   1  -5   5       44.48       46.88      9.55 o 
   2  -5   5       87.70       95.99      9.45 o 
   3  -5   5        1.26       -0.73      4.84 o 
   4  -5   5      240.69      224.91     17.42 o 
   5  -5   5      256.03      228.87     34.49 o 
   6  -5   5        3.35       -1.61     12.79 o 
  -7  -4   5       37.26       50.58     13.50 o 
  -6  -4   5       93.44      113.58     17.43 o 
  -5  -4   5        0.40       -1.42      6.63 o 
  -4  -4   5        0.57       -3.68      5.07 o 
  -3  -4   5       95.59      103.04     13.91 o 
  -2  -4   5        2.00        7.60      5.09 o 
  -1  -4   5      212.46      212.20     14.56 o 
   0  -4   5      707.99      717.72     28.27 o 
   1  -4   5        0.86        0.63      4.29 o 
   2  -4   5      466.64      506.21     21.52 o 
   3  -4   5      778.52      786.71     29.41 o 
   4  -4   5       74.99       92.57     11.67 o 
   5  -4   5      417.67      335.36     38.33 o 
   6  -4   5      100.74      125.89     28.75 o 
   7  -4   5       84.18       56.09     20.97 o 
  -8  -3   5       14.08        6.47     19.51 o 
  -7  -3   5       54.11       36.29     21.01 o 
  -6  -3   5        0.93        4.69      7.53 o 
  -5  -3   5      227.34      248.68     30.65 o 
  -4  -3   5       69.39       54.06     10.80 o 
  -3  -3   5      205.25      226.50     12.55 o 
  -2  -3   5     1119.77      987.37     33.33 o 
  -1  -3   5        3.12       -1.41      3.50 o 
   0  -3   5      455.50      436.63     19.93 o 
   1  -3   5     1534.00     1516.11     66.25 o 
   2  -3   5      348.98      371.33     16.18 o 
   3  -3   5      699.74      749.05     32.20 o 
   4  -3   5      242.88      267.92     15.70 o 
   5  -3   5      197.91      206.40     12.20 o 
   6  -3   5        8.03        9.15     12.16 o 
   7  -3   5       26.55       13.18     16.49 o 
  -8  -2   5        0.17      -11.87     16.88 o 
  -7  -2   5      181.15      221.97     36.82 o 
  -6  -2   5      177.81      180.67     18.14 o 
  -5  -2   5       77.62       45.19      9.64 o 
  -4  -2   5      492.29      460.46     33.93 o 
  -3  -2   5        0.95       -1.45      3.82 o 
  -2  -2   5      220.75      207.93     16.20 o 
  -1  -2   5     1234.11     1254.13     37.87 o 
   0  -2   5      606.55      603.63     32.79 o 
   1  -2   5      672.46      685.89     37.36 o 
   2  -2   5      156.86      189.40      9.71 o 
   3  -2   5      223.52      222.76     11.40 o 
   4  -2   5      137.29      150.68      8.40 o 
   5  -2   5        1.55        0.28      3.61 o 
   6  -2   5      439.89      441.94     40.96 o 
   7  -2   5        0.54        2.63     11.67 o 
   8  -2   5       55.35       20.24     17.32 o 
  -8  -1   5      105.18      117.87     30.06 o 
  -7  -1   5        1.64        2.67     10.09 o 
  -6  -1   5       50.96       47.98     13.93 o 
  -5  -1   5       10.11        7.88      4.49 o 
  -4  -1   5      107.73      113.95     10.54 o 
  -3  -1   5      209.27      185.52     47.74 o 
  -2  -1   5      218.13      184.29     20.39 o 
  -1  -1   5       14.42       18.42      4.27 o 
   0  -1   5       14.05       12.16      6.13 o 
   1  -1   5       23.77       19.31      7.69 o 
   2  -1   5     2126.98     2060.40     82.74 o 
   3  -1   5       23.95       23.04      4.45 o 
   4  -1   5     1291.11     1225.64     32.01 o 
   5  -1   5       16.42       18.00      8.36 o 
   6  -1   5       41.33       42.16      7.12 o 
   7  -1   5       66.48       78.42     21.60 o 
  -8   0   5        6.75       16.38     19.12 o 
  -7   0   5       78.44       36.11     21.57 o 
  -6   0   5       54.15       41.02     12.16 o 
  -5   0   5        1.05        4.88      4.90 o 
  -4   0   5        2.19        4.42      4.26 o 
  -3   0   5       95.59       99.64      8.66 o 
  -2   0   5      266.86      278.47     11.91 o 
  -1   0   5       59.28       52.54      5.94 o 
   0   0   5     4407.26     4663.84     85.04 o 
   1   0   5       64.20       62.16      3.81 o 
   2   0   5     1060.92      938.31     45.48 o 
   3   0   5       25.02       23.75      4.13 o 
   4   0   5        0.93        0.63      3.11 o 
   5   0   5       93.13       90.99     10.07 o 
   6   0   5      519.22      538.97     25.52 o 
   7   0   5        7.03        4.96     11.77 o 
   8   0   5       30.96       19.26     15.27 o 
  -8   1   5       31.10       20.93     13.95 o 
  -7   1   5        6.03        3.87      9.32 o 
  -6   1   5       21.68       32.55     21.04 o 
  -5   1   5       85.59       87.46     14.30 o 
  -4   1   5      341.58      337.79     30.35 o 
  -3   1   5        9.26        3.42      3.98 o 
  -2   1   5     2728.85     2861.32     57.12 o 
  -1   1   5        0.06        3.92      3.32 o 
   0   1   5        3.95        1.73      2.38 o 
   1   1   5       26.81       29.84      3.17 o 
   2   1   5       31.73       53.99      6.42 o 
   3   1   5        7.42        5.16      5.45 o 
   4   1   5      784.12      821.76     45.77 o 
   5   1   5       46.58       50.47     22.11 o 
   6   1   5        8.82       15.11      7.19 o 
   7   1   5        0.07       -2.04      6.22 o 
   8   1   5       34.23       28.88     22.25 o 
   9   1   5        0.25       -6.37     13.18 o 
  -8   2   5       54.63       44.50     15.05 o 
  -7   2   5       14.92       15.72     12.19 o 
  -6   2   5      274.98      316.71     26.45 o 
  -5   2   5       42.83       50.88     11.79 o 
  -4   2   5      970.08      970.80     56.60 o 
  -3   2   5      181.52      201.50      9.68 o 
  -2   2   5      221.00      254.78     10.08 o 
  -1   2   5      284.98      309.63     49.30 o 
   0   2   5        0.82       -0.53      2.43 o 
   1   2   5       42.98       46.84      6.01 o 
   2   2   5      611.31      645.66     20.76 o 
   3   2   5      306.98      290.99     22.38 o 
   4   2   5      226.32      237.92     21.84 o 
   5   2   5        3.32        3.99      7.44 o 
   6   2   5       53.94       41.98     14.40 o 
   7   2   5       25.01       17.84      7.13 o 
   8   2   5       29.35       33.81     12.01 o 
   9   2   5       54.22      105.85     27.34 o 
  -8   3   5      136.86      139.95     22.42 o 
  -7   3   5      101.42      113.46     19.71 o 
  -6   3   5      224.87      219.25     22.65 o 
  -5   3   5      231.46      217.70     20.46 o 
  -4   3   5      180.89      166.66     16.59 o 
  -3   3   5      276.73      321.80     26.54 o 
  -2   3   5      108.29      102.40      5.70 o 
  -1   3   5       88.61       98.02     14.01 o 
   0   3   5       59.01       63.43     10.46 o 
   1   3   5       82.94       87.90      8.40 o 
   2   3   5      844.98      869.40     30.50 o 
   3   3   5      124.91      124.57     26.66 o 
   4   3   5       65.82       33.40     17.32 o 
   5   3   5      327.54      356.37     28.51 o 
   6   3   5      196.37      199.91     18.13 o 
   7   3   5      210.39      180.87     19.09 o 
   8   3   5      339.58      407.21     43.29 o 
   9   3   5        0.41       -2.19     13.86 o 
  -7   4   5      126.21      129.41     20.90 o 
  -6   4   5      101.24      126.25     26.83 o 
  -5   4   5       71.58       67.52     22.64 o 
  -4   4   5       39.57       41.57      9.87 o 
  -3   4   5        0.05       -1.21      4.55 o 
  -2   4   5       51.50       41.27      8.43 o 
  -1   4   5      177.86      187.48      9.28 o 
   0   4   5      563.10      579.79     20.99 o 
   1   4   5      875.44      899.80     38.35 o 
   2   4   5      125.78       90.26      9.91 o 
   3   4   5      991.96     1053.37     29.67 o 
   4   4   5      614.69      590.45     27.51 o 
   5   4   5      411.16      415.31     22.57 o 
   6   4   5      551.08      580.36     29.00 o 
   7   4   5        9.50       -0.09      8.08 o 
   8   4   5      107.85       74.70     69.12 o 
   9   4   5        0.34        5.40     15.27 o 
  -7   5   5        1.45       -1.66      9.70 o 
  -6   5   5        0.67        7.34      9.18 o 
  -5   5   5       78.49       85.11     15.38 o 
  -4   5   5      132.83      144.86     17.06 o 
  -3   5   5      531.57      524.40     27.12 o 
  -2   5   5      151.49      152.01     14.58 o 
  -1   5   5      893.43      901.46     24.34 o 
   0   5   5      194.47      159.00      9.39 o 
   1   5   5     1079.04     1113.89     28.87 o 
   2   5   5      827.28      813.89     42.34 o 
   3   5   5      357.85      373.05     16.14 o 
   4   5   5      464.70      479.45     19.47 o 
   5   5   5       17.87       23.29      7.09 o 
   6   5   5       19.65       30.42     10.86 o 
   7   5   5       11.83       14.56     10.41 o 
   8   5   5       26.13       29.95     13.39 o 
   9   5   5      106.40       76.07     58.86 o 
  -7   6   5      109.48       93.33     20.19 o 
  -6   6   5       57.24       50.51     15.22 o 
  -5   6   5      449.72      450.48     39.79 o 
  -4   6   5       33.24       52.39     12.28 o 
  -3   6   5      462.60      413.73     24.65 o 
  -2   6   5      125.09      125.53     14.82 o 
  -1   6   5      511.02      519.85     16.85 o 
   0   6   5      260.72      275.31     12.63 o 
   1   6   5       96.80      100.99      9.17 o 
   2   6   5      118.03      110.81     16.41 o 
   3   6   5        1.74       -1.62      3.71 o 
   4   6   5        2.39        0.37      6.18 o 
   5   6   5      113.11      125.50     22.60 o 
   6   6   5        3.83       -0.02      7.21 o 
   7   6   5      291.00      206.60     50.66 o 
   8   6   5       23.58       17.68     12.06 o 
  -6   7   5        4.73       -9.87      9.59 o 
  -5   7   5       96.16      122.16     19.53 o 
  -4   7   5       27.10       20.88      9.95 o 
  -3   7   5       83.60       76.99     14.04 o 
  -2   7   5       14.18       13.43      9.92 o 
  -1   7   5        0.02       -2.92      7.93 o 
   0   7   5        3.93        5.35      4.26 o 
   1   7   5       26.25       30.26      6.55 o 
   2   7   5        2.92        0.27      3.26 o 
   3   7   5      376.86      353.51     22.87 o 
   4   7   5       53.47       37.75     11.09 o 
   5   7   5      611.46      607.92     33.55 o 
   6   7   5       18.12       10.58      9.11 o 
   7   7   5      271.35      369.12     43.10 o 
   8   7   5       34.46       30.45     14.27 o 
  -6   8   5        0.00       -0.79     10.26 o 
  -5   8   5        1.00       -8.79      9.14 o 
  -4   8   5        4.47        6.90      9.19 o 
  -3   8   5       45.53       72.68     20.14 o 
  -2   8   5        1.27        9.19     10.80 o 
  -1   8   5      134.89      133.72     23.64 o 
   0   8   5       38.81       27.95      6.76 o 
   1   8   5      591.47      631.27     23.55 o 
   2   8   5      237.70      141.18     29.22 o 
   3   8   5      778.98      767.42     35.43 o 
   4   8   5       18.18        5.64      7.21 o 
   5   8   5      500.63      573.36     34.72 o 
   6   8   5        0.03        0.75      7.46 o 
   7   8   5      152.79      162.53     24.10 o 
  -5   9   5       71.21       94.47     27.63 o 
  -4   9   5        6.33       -5.30     11.19 o 
  -3   9   5      163.15      192.78     32.11 o 
  -2   9   5      167.65      175.95     29.62 o 
  -1   9   5      480.87      475.41     40.42 o 
   0   9   5      223.18      206.40     30.01 o 
   1   9   5      572.10      571.03     23.65 o 
   2   9   5       36.30       34.54     15.13 o 
   3   9   5      443.47      430.73     27.25 o 
   4   9   5       21.12       14.79      9.28 o 
   5   9   5       90.65       78.66     16.03 o 
   6   9   5        8.07       16.06     11.45 o 
  -4  10   5      165.98      145.64     32.59 o 
  -3  10   5      189.46      224.25     36.19 o 
  -2  10   5       60.09       69.90     22.72 o 
  -1  10   5      195.65      136.98     27.87 o 
   0  10   5       42.53       40.86     17.46 o 
   1  10   5      138.62      151.15     17.74 o 
   2  10   5       14.01        5.80      6.83 o 
   3  10   5        0.08        1.50      7.00 o 
   4  10   5      166.03      186.55     22.57 o 
   5  10   5       76.14       72.49     34.39 o 
  -2  11   5       27.47       16.54     16.93 o 
  -1  11   5        1.02       -0.97     13.18 o 
   0  11   5        1.20       -2.58     12.94 o 
   1  11   5       65.77       65.09     23.40 o 
   2  11   5      390.88      390.49     23.95 o 
   3  11   5      208.35      211.80     19.46 o 
   4  11   5      226.82      238.91     26.07 o 
  -3  -9   6        7.92       11.48     15.86 o 
  -2  -9   6       49.22       55.75     23.11 o 
  -1  -9   6        0.36        0.73     13.18 o 
   0  -9   6      335.71      408.18     45.87 o 
   1  -9   6       11.77       12.02     13.18 o 
   2  -9   6      417.09      465.19     47.23 o 
   3  -9   6       20.44       29.14     16.73 o 
  -4  -8   6      103.69      107.55     28.60 o 
  -3  -8   6        4.94       11.38     14.93 o 
  -2  -8   6      413.37      448.07     46.36 o 
  -1  -8   6       67.76       89.85     23.93 o 
   0  -8   6      557.90      522.78     45.87 o 
   1  -8   6       38.63       35.00     11.20 o 
   2  -8   6      279.49      326.75     38.04 o 
   3  -8   6       29.12       20.96     11.38 o 
   4  -8   6        6.12        3.16     13.04 o 
  -5  -7   6       38.79       29.14     18.83 o 
  -4  -7   6      218.03      240.16     36.92 o 
  -3  -7   6      156.17      162.23     30.45 o 
  -2  -7   6      353.86      351.99     39.35 o 
  -1  -7   6       73.66      107.21     24.66 o 
   0  -7   6       20.17       17.12     12.74 o 
   1  -7   6       94.82      108.28     23.11 o 
   2  -7   6       94.10       84.45     13.95 o 
   3  -7   6      154.68      170.05     28.63 o 
   4  -7   6       16.91        7.25      9.26 o 
   5  -7   6       11.05       15.96     11.19 o 
  -6  -6   6       44.35       30.79     18.87 o 
  -5  -6   6      160.53      168.21     31.52 o 
  -4  -6   6      107.22       85.91     23.06 o 
  -3  -6   6       71.02       63.14     20.72 o 
  -2  -6   6       44.11       41.59     16.20 o 
  -1  -6   6      134.09      126.14     23.93 o 
   0  -6   6      127.76      152.36     25.05 o 
   1  -6   6      143.93      115.10     34.22 o 
   2  -6   6      121.88      117.72     11.58 o 
   3  -6   6        9.75       11.44      8.91 o 
   4  -6   6      154.94      172.15     19.92 o 
   5  -6   6      149.72      136.50     30.45 o 
   6  -6   6        3.27      -10.26     15.27 o 
  -6  -5   6       20.38       18.19     15.66 o 
  -5  -5   6       17.44        8.46     12.70 o 
  -4  -5   6      103.16      111.69     23.59 o 
  -3  -5   6       42.77       17.61     12.65 o 
  -2  -5   6       46.01       12.50     10.22 o 
  -1  -5   6        8.12        0.03      5.46 o 
   0  -5   6      217.77      213.31     17.66 o 
   1  -5   6      273.34      287.52     20.34 o 
   2  -5   6       40.52       57.97      8.20 o 
   3  -5   6      467.82      475.10     23.54 o 
   4  -5   6       68.32       47.87     17.90 o 
   5  -5   6       34.71       34.73     16.88 o 
   6  -5   6        0.65        4.33     14.35 o 
   7  -5   6      116.89       84.93     27.10 o 
  -7  -4   6        2.67        6.76     17.17 o 
  -6  -4   6       49.70       20.67     15.61 o 
  -5  -4   6        3.76       17.71     12.55 o 
  -4  -4   6        3.59        6.57      9.78 o 
  -3  -4   6      111.31      113.88     21.45 o 
  -2  -4   6      229.61      242.99     16.91 o 
  -1  -4   6      931.15      917.00     34.21 o 
   0  -4   6       16.95       15.43      6.09 o 
   1  -4   6      794.69      781.93     32.11 o 
   2  -4   6      112.12       99.40     10.53 o 
   3  -4   6       34.93       11.53     14.30 o 
   4  -4   6        2.79        0.68     10.46 o 
   5  -4   6       73.75       65.18     20.72 o 
   6  -4   6        7.86        7.69     13.09 o 
   7  -4   6       34.83        6.28     14.79 o 
  -7  -3   6       47.43      100.16     28.80 o 
  -6  -3   6        0.00        4.43     11.87 o 
  -5  -3   6      267.60      356.32     35.41 o 
  -4  -3   6      100.78       92.04     19.75 o 
  -3  -3   6      988.49     1015.09     36.39 o 
  -2  -3   6       86.17       89.54     10.80 o 
  -1  -3   6      375.32      361.06     24.25 o 
   0  -3   6        0.17       -0.17      4.05 o 
   1  -3   6       52.41       24.71     10.31 o 
   2  -3   6       15.22       19.64     13.86 o 
   3  -3   6       15.22       12.58      4.81 o 
   4  -3   6        7.38        2.24      9.83 o 
   5  -3   6      361.57      346.20     38.82 o 
   6  -3   6        8.52       -3.36     10.31 o 
   7  -3   6      209.88      186.02     34.73 o 
   8  -3   6       52.38       18.58     18.24 o 
  -7  -2   6      156.85      162.38     33.66 o 
  -6  -2   6        4.62       13.82     14.93 o 
  -5  -2   6      310.92      292.79     22.87 o 
  -4  -2   6       45.15       48.83     10.57 o 
  -3  -2   6        4.22        5.61      5.00 o 
  -2  -2   6      300.60      272.93     16.02 o 
  -1  -2   6      756.37      715.29     27.21 o 
   0  -2   6       28.50       32.79     10.17 o 
   1  -2   6      491.36      469.42     31.13 o 
   2  -2   6       12.00       19.79      3.84 o 
   3  -2   6     1210.30     1197.05     33.52 o 
   4  -2   6        1.22       -0.37      3.55 o 
   5  -2   6      549.95      515.78     42.61 o 
   6  -2   6      541.65      490.29     44.32 o 
  -8  -1   6        5.27       -1.70     18.58 o 
  -7  -1   6       14.18       20.77     16.73 o 
  -6  -1   6        3.50        4.38      9.70 o 
  -5  -1   6      261.59      295.28     26.34 o 
  -4  -1   6      479.57      528.55     26.11 o 
  -3  -1   6     1159.38     1105.19    117.92 o 
  -2  -1   6        2.34        1.75      3.52 o 
  -1  -1   6     1095.91     1117.55     35.82 o 
   0  -1   6       86.94       96.46     14.54 o 
   1  -1   6     1999.07     1995.70     80.80 o 
   2  -1   6      246.72      290.75     24.52 o 
   3  -1   6      722.16      684.24     42.22 o 
   4  -1   6     2317.96     2423.04    104.00 o 
   5  -1   6      330.42      337.35     34.88 o 
   6  -1   6      236.79      267.35     33.81 o 
   7  -1   6       47.37       90.43     25.05 o 
   8  -1   6        0.00        2.38     14.01 o 
   9  -1   6        1.96      -14.30     13.09 o 
  -8   0   6       91.91       25.41     30.55 o 
  -7   0   6      396.93      384.20     45.58 o 
  -6   0   6      311.43      287.30     36.63 o 
  -5   0   6      804.36      856.67     39.50 o 
  -4   0   6        0.54        2.65      4.31 o 
  -3   0   6      762.34      785.28     24.62 o 
  -2   0   6      231.31      184.47     27.78 o 
  -1   0   6     1335.75     1390.54     33.47 o 
   0   0   6     1374.55     1442.24     32.11 o 
   1   0   6      438.02      399.16     11.17 o 
   2   0   6     5345.01     5394.94    186.26 o 
   3   0   6      189.26      171.08     20.63 o 
   4   0   6       62.51       70.50      6.18 o 
   5   0   6       21.02       26.91      6.14 o 
   6   0   6        3.61        8.42     10.17 o 
   7   0   6        0.01       -4.13      9.19 o 
   8   0   6       19.62       27.68     17.41 o 
   9   0   6        0.05        5.01     11.77 o 
  -8   1   6      108.95       65.38     61.12 o 
  -7   1   6      289.38      230.06     31.01 o 
  -6   1   6       11.11        7.36      8.75 o 
  -5   1   6      233.29      184.61     19.50 o 
  -4   1   6      250.33      244.96     13.62 o 
  -3   1   6      387.08      408.23     16.23 o 
  -2   1   6     1497.49     1556.44     36.30 o 
  -1   1   6       36.68       33.03      5.45 o 
   0   1   6     4156.15     4500.25     84.19 o 
   1   1   6       37.42       37.34      3.84 o 
   2   1   6       70.92       63.88      4.74 o 
   3   1   6        0.66        0.68      5.50 o 
   4   1   6      157.33      148.76     20.24 o 
   5   1   6       14.35       13.27      5.63 o 
   6   1   6      522.27      593.22     44.80 o 
   7   1   6        0.43        5.84     11.04 o 
   8   1   6      551.60      493.01     46.84 o 
   9   1   6       35.32       27.88     13.82 o 
  -8   2   6       14.27       -2.33     11.75 o 
  -7   2   6       30.35       35.93     13.41 o 
  -6   2   6      139.84      166.83     21.48 o 
  -5   2   6       51.24       51.03     11.97 o 
  -4   2   6      631.77      617.63     30.58 o 
  -3   2   6       21.38       10.15      3.94 o 
  -2   2   6      484.40      507.78     18.37 o 
  -1   2   6       45.49       26.17      5.81 o 
   0   2   6      774.75      824.13     22.40 o 
   1   2   6       30.93       48.78      4.82 o 
   2   2   6     1094.79     1109.55     36.17 o 
   3   2   6       40.40       45.19     11.82 o 
   4   2   6     2273.37     2234.93     92.42 o 
   5   2   6        1.71        6.18      7.69 o 
   6   2   6      907.84      966.86     57.55 o 
   7   2   6      114.31      122.29     23.74 o 
   8   2   6       62.48       58.31     21.45 o 
   9   2   6       30.43       40.18     20.28 o 
  -7   3   6        0.14       -2.17      9.20 o 
  -6   3   6      123.62      124.44     18.88 o 
  -5   3   6       47.94       49.92     12.05 o 
  -4   3   6       17.22       16.29      7.86 o 
  -3   3   6      145.77      168.31     37.58 o 
  -2   3   6      832.56      799.76     30.40 o 
  -1   3   6      221.47      227.98     14.32 o 
   0   3   6     1792.79     1594.55    129.86 o 
   1   3   6      123.39      121.15      9.97 o 
   2   3   6     3223.68     3239.54     77.97 o 
   3   3   6        0.58       -4.62      4.82 o 
   4   3   6      560.02      571.04     36.24 o 
   5   3   6      180.41      191.27     22.86 o 
   6   3   6        6.05        6.62      9.34 o 
   7   3   6       21.78       18.92      9.34 o 
   8   3   6        0.02       -9.34     10.65 o 
   9   3   6        0.04        1.56     15.42 o 
  -7   4   6       37.34       44.37     14.78 o 
  -6   4   6      122.00      136.01     20.97 o 
  -5   4   6      134.72      138.69     18.15 o 
  -4   4   6      367.69      366.17     24.46 o 
  -3   4   6      194.47      178.13     16.87 o 
  -2   4   6     1104.58     1053.25     37.86 o 
  -1   4   6       68.63       57.34      8.97 o 
   1   4   6       53.33       77.76      9.49 o 
   2   4   6        3.35       -2.79      3.07 o 
   3   4   6      133.28      133.13     13.01 o 
   4   4   6       97.10      106.06     12.58 o 
   5   4   6        1.28        1.18      4.48 o 
   6   4   6       94.90       97.78     14.41 o 
   7   4   6        0.50       -1.50      7.86 o 
   8   4   6      181.26      270.46     38.28 o 
   9   4   6        0.55       -2.87     13.47 o 
  -7   5   6       51.21       33.54     14.24 o 
  -6   5   6       96.46       98.90     17.89 o 
  -5   5   6       37.51       32.91     11.15 o 
  -4   5   6      315.13      318.09     24.71 o 
  -3   5   6        2.94        9.10      6.73 o 
  -2   5   6       12.72        5.03      5.52 o 
  -1   5   6      180.02      199.42     17.26 o 
   0   5   6      224.09      240.29     14.30 o 
   1   5   6       72.35       86.66      7.51 o 
   2   5   6      372.87      356.39     15.48 o 
   3   5   6        7.12        8.13      4.65 o 
   4   5   6      498.11      466.39     36.03 o 
   5   5   6        1.05        4.13      5.33 o 
   6   5   6      611.29      636.71     48.26 o 
   7   5   6        0.01       -8.84      7.65 o 
   8   5   6      345.53      447.39     48.26 o 
   9   5   6        8.87       12.16     17.37 o 
  -6   6   6       32.08       32.91     13.42 o 
  -5   6   6       31.31       28.35     11.71 o 
  -4   6   6      152.91      141.46     36.19 o 
  -3   6   6      151.14      139.54     16.85 o 
  -2   6   6      203.57      208.12     18.43 o 
  -1   6   6       43.15       53.31     14.64 o 
   0   6   6      415.59      398.48     15.93 o 
   1   6   6        0.37       -2.09      3.27 o 
   2   6   6      845.14      848.99     26.89 o 
   3   6   6       23.99       13.64      5.36 o 
   4   6   6      892.17      870.35     29.19 o 
   5   6   6       23.56       15.77      8.50 o 
   6   6   6      231.06      167.69     22.84 o 
   7   6   6       46.90       24.41     11.24 o 
   8   6   6        5.70       -3.75      9.62 o 
  -6   7   6      188.55      174.43     24.29 o 
  -5   7   6       30.58       21.97     12.60 o 
  -4   7   6       41.07       29.49     11.49 o 
  -3   7   6       96.31      121.81     20.70 o 
  -2   7   6      314.07      278.97     22.34 o 
  -1   7   6       43.27       36.14     13.67 o 
   0   7   6      619.43      689.10     23.00 o 
   1   7   6      177.18      154.34     14.98 o 
   2   7   6      702.68      676.04     20.93 o 
   3   7   6      157.28      160.35     16.14 o 
   4   7   6       12.26       20.52     11.29 o 
   5   7   6       98.90       86.76     15.59 o 
   6   7   6       55.87       55.26     23.11 o 
   7   7   6        0.04       -5.10      9.30 o 
   8   7   6       45.36       43.80     33.78 o 
  -5   8   6      174.25      199.45     25.64 o 
  -4   8   6      211.12      269.54     27.15 o 
  -3   8   6       87.75       42.76     16.20 o 
  -2   8   6      279.95      303.84     34.98 o 
  -1   8   6      264.76      268.71     32.06 o 
   0   8   6      297.89      302.52     32.88 o 
   1   8   6      246.05      223.86     14.80 o 
   2   8   6       94.25       65.38      8.37 o 
   3   8   6       63.69       69.53     10.49 o 
   4   8   6       59.34       37.98     11.36 o 
   5   8   6       13.01       15.95      9.51 o 
   6   8   6       41.04       25.46     11.40 o 
   7   8   6       19.42        9.38     11.37 o 
  -4   9   6       77.26       80.99     24.42 o 
  -3   9   6      189.07      193.95     32.20 o 
  -2   9   6       37.94       33.18     16.00 o 
  -1   9   6      118.29      105.51     23.69 o 
   0   9   6      301.07      279.71     34.49 o 
   1   9   6        0.00        0.72      5.44 o 
   2   9   6        9.84        3.66      5.73 o 
   3   9   6       91.53      109.67     13.51 o 
   4   9   6       16.61       21.06     10.09 o 
   5   9   6       82.98       77.88     22.13 o 
   6   9   6       42.96       47.54     14.69 o 
  -3  10   6       11.31       17.80     16.30 o 
  -2  10   6      252.88      273.87     38.48 o 
  -1  10   6       47.04       24.42     15.47 o 
   0  10   6        4.02        7.15     12.55 o 
   1  10   6      197.47      232.04     34.29 o 
   2  10   6        1.10        0.81      6.36 o 
   3  10   6      176.65      175.21     17.29 o 
   4  10   6        1.87       15.47     10.27 o 
   5  10   6      203.89      235.90     57.43 o 
  -2  11   6       19.80       23.20     16.98 o 
  -1  11   6      203.71      227.32     38.67 o 
   0  11   6        0.06        5.20     14.84 o 
   1  11   6      194.65      188.01     34.00 o 
   2  11   6       29.01       20.43     17.32 o 
   3  11   6      177.77      181.25     23.98 o 
   4  11   6       70.38       76.53     17.60 o 
  -1  -9   7       65.71       59.01     23.06 o 
   0  -9   7       51.99       58.67     23.59 o 
   1  -9   7       78.35       81.82     25.54 o 
   2  -9   7        2.64       -5.74     12.65 o 
   3  -9   7        0.02       -0.83     14.20 o 
  -3  -8   7       10.75       24.42     17.46 o 
  -2  -8   7       29.81       30.40     17.37 o 
  -1  -8   7       28.22        7.10     13.13 o 
   0  -8   7        4.80        2.29     12.50 o 
   1  -8   7        2.02        1.90     12.31 o 
   2  -8   7       40.19       30.06     15.66 o 
   3  -8   7        9.47       23.11     15.18 o 
   4  -8   7       42.08       25.85     13.46 o 
  -4  -7   7        5.59       -4.23     12.45 o 
  -3  -7   7        5.71        7.98     14.20 o 
  -2  -7   7       48.03       61.00     21.31 o 
  -1  -7   7        0.05       -5.16      8.85 o 
   0  -7   7        4.76       15.18     12.26 o 
   1  -7   7       41.50       13.18     11.87 o 
   2  -7   7      355.61      368.28     28.20 o 
   3  -7   7       19.13       18.53     10.21 o 
   4  -7   7      155.60      191.01     22.76 o 
   5  -7   7        0.11        0.01      9.54 o 
  -5  -6   7        7.02        0.97     13.38 o 
  -4  -6   7      102.07       61.63     21.50 o 
  -3  -6   7       17.56       11.92     13.23 o 
  -2  -6   7      130.96      154.84     27.82 o 
  -1  -6   7      120.15      100.21     22.72 o 
   0  -6   7      698.76      686.72     48.45 o 
   1  -6   7       38.71       38.66     11.26 o 
   2  -6   7      261.74      276.53     23.16 o 
   3  -6   7        1.92        0.41      8.07 o 
   4  -6   7      322.91      334.02     27.10 o 
   5  -6   7        1.60       -2.24     14.30 o 
   6  -6   7        3.06       11.04     17.03 o 
   7  -6   7       21.49        8.37     20.72 o 
  -6  -5   7       90.11      132.61     30.31 o 
  -5  -5   7       62.69       45.48     19.31 o 
  -4  -5   7      248.30      233.20     32.79 o 
  -3  -5   7      167.55      152.70     26.80 o 
  -2  -5   7      551.90      520.94     41.15 o 
  -1  -5   7       42.86       43.25     14.84 o 
   0  -5   7      232.86      222.68     19.10 o 
   1  -5   7       20.72       11.45      7.58 o 
   2  -5   7      149.16      136.38     20.82 o 
   3  -5   7       29.30       20.38     14.01 o 
   4  -5   7      117.88      149.73     29.62 o 
   5  -5   7       99.53       94.13     25.88 o 
   6  -5   7       35.57        4.09     17.41 o 
   7  -5   7       55.19       23.64     21.45 o 
  -6  -4   7      163.25      212.77     33.47 o 
  -5  -4   7      111.13      127.50     25.39 o 
  -4  -4   7      142.19      146.96     25.54 o 
  -3  -4   7       23.21       38.28     14.64 o 
  -2  -4   7       54.90       63.82     16.73 o 
  -1  -4   7       56.64       61.10     11.05 o 
   0  -4   7       71.69       89.75     12.62 o 
   1  -4   7      142.20      118.72     14.42 o 
   2  -4   7      713.76      716.76     27.73 o 
   3  -4   7      286.83      236.85     30.69 o 
   4  -4   7       80.35       90.04     23.06 o 
   5  -4   7      104.00      146.62     29.97 o 
   6  -4   7      231.31      257.23     39.74 o 
   7  -4   7       20.29       14.16     15.27 o 
   8  -4   7       98.27       41.10     22.96 o 
  -7  -3   7       40.25       41.25     23.06 o 
  -6  -3   7        1.11        5.97      9.41 o 
  -5  -3   7        5.26        1.95      9.92 o 
  -4  -3   7        2.48        1.65      8.37 o 
  -3  -3   7       86.36      109.74     17.97 o 
  -2  -3   7      869.99      896.81     34.67 o 
  -1  -3   7      215.69      213.21     16.51 o 
   0  -3   7      918.89      926.44     35.12 o 
   1  -3   7      465.65      388.09     30.69 o 
   2  -3   7       67.83       70.83     10.29 o 
   3  -3   7      177.82      183.24     26.17 o 
   4  -3   7      483.90      490.48     41.93 o 
   5  -3   7       80.38       79.00     22.13 o 
   6  -3   7      179.08      208.69     35.17 o 
   7  -3   7       95.05       50.40     21.60 o 
   8  -3   7       76.17       51.71     24.71 o 
  -7  -2   7        0.38       -2.09     16.25 o 
  -6  -2   7       48.32       58.08     22.72 o 
  -5  -2   7      116.17      154.62     25.56 o 
  -4  -2   7     1223.95     1309.20     38.91 o 
  -3  -2   7      262.35      277.14     26.17 o 
  -2  -2   7      179.06      165.06     15.20 o 
  -1  -2   7      662.25      639.30     26.85 o 
   0  -2   7        3.30        2.48      7.10 o 
   1  -2   7      226.18      194.92     22.81 o 
   2  -2   7      505.62      520.35     26.92 o 
   3  -2   7      184.12      177.46     24.47 o 
   4  -2   7      161.01      170.99     26.37 o 
   5  -2   7      126.51      152.01     27.24 o 
   6  -2   7        0.97       -1.31     10.60 o 
   7  -2   7        2.71       -2.38     12.40 o 
   9  -2   7        8.76       -2.48     18.63 o 
  -7  -1   7      142.45      130.51     32.69 o 
  -6  -1   7      658.85      724.17     57.21 o 
  -5  -1   7      288.22      289.00     35.46 o 
  -4  -1   7       64.04       54.76     10.49 o 
  -3  -1   7      919.91      931.48     42.13 o 
  -2  -1   7        2.84        7.76      3.75 o 
  -1  -1   7      318.48      309.62     14.01 o 
   0  -1   7      290.51      319.41     16.27 o 
   1  -1   7      298.80      293.10     24.88 o 
   2  -1   7       57.40       89.31     16.98 o 
   3  -1   7       87.49       81.09     17.27 o 
   4  -1   7      134.90      123.70     21.84 o 
   5  -1   7        8.11       10.60     11.04 o 
   6  -1   7      584.41      599.69     49.47 o 
   7  -1   7        3.52       16.00     14.59 o 
   8  -1   7       54.95       32.74     17.95 o 
   9  -1   7       21.24       19.17     18.92 o 
  -7   0   7      240.98      144.29    104.81 o 
  -6   0   7      293.05      267.06     36.87 o 
  -5   0   7      811.64      881.83     58.71 o 
  -4   0   7        2.96        2.36      6.32 o 
  -3   0   7      256.14      243.23     20.57 o 
  -2   0   7      133.05      130.92     10.30 o 
  -1   0   7      186.37      203.35     11.37 o 
   0   0   7       55.86       70.13      6.40 o 
   1   0   7       24.35       19.02      4.09 o 
   2   0   7      390.09      347.32     27.82 o 
   3   0   7      186.21      138.88     20.24 o 
   4   0   7      429.37      399.86     33.86 o 
   5   0   7      138.12      101.81     21.50 o 
   6   0   7       47.17       41.01     17.27 o 
   7   0   7      148.20      166.56     30.65 o 
   8   0   7       53.30       43.34     19.17 o 
   9   0   7      102.92      103.61     29.82 o 
  -7   1   7      431.35      445.54     49.57 o 
  -6   1   7       39.15       41.79     13.25 o 
  -5   1   7       28.12       17.78      9.54 o 
  -4   1   7       64.72       50.01     11.64 o 
  -3   1   7        1.12        3.89      3.79 o 
  -2   1   7      175.80      180.31     15.49 o 
  -1   1   7      397.67      419.38     16.44 o 
   0   1   7      178.03      242.37     10.71 o 
   1   1   7      671.82      606.69     16.30 o 
   2   1   7       91.13      104.92      6.08 o 
   3   1   7      644.81      583.20     38.33 o 
   4   1   7       98.56      101.08     18.63 o 
   5   1   7      507.80      475.31     38.19 o 
   6   1   7       10.27       21.65     12.40 o 
   7   1   7      217.30      222.16     32.45 o 
   8   1   7      100.20       87.66     25.20 o 
   9   1   7        0.37        2.25     11.09 o 
  -7   2   7       15.22       18.15     11.95 o 
  -6   2   7       33.79       36.98     12.40 o 
  -5   2   7       66.55       76.49     14.87 o 
  -4   2   7      155.05      152.17     17.35 o 
  -3   2   7      677.15      689.77     30.58 o 
  -2   2   7       11.21       24.96      5.78 o 
  -1   2   7      967.85      835.85     84.37 o 
   0   2   7       15.42        5.34      3.48 o 
   1   2   7     1089.32     1076.78     25.97 o 
   2   2   7      232.90      250.38     27.53 o 
   3   2   7      842.10      844.43     26.03 o 
   4   2   7       11.57       10.26      8.76 o 
   5   2   7      195.47      195.84     25.15 o 
   6   2   7      141.59      164.32     25.88 o 
   7   2   7       37.28       59.74     20.33 o 
   8   2   7       11.85        2.48     13.23 o 
   9   2   7        0.02        8.81     11.69 o 
  -7   3   7       77.36       89.76     18.90 o 
  -6   3   7       87.43       87.45     17.10 o 
  -5   3   7      459.42      486.45     31.17 o 
  -4   3   7        9.04        3.13      6.74 o 
  -3   3   7      571.08      568.07     30.16 o 
  -2   3   7       59.40       63.28     16.44 o 
  -1   3   7      576.15      548.86     32.54 o 
   0   3   7      222.89      228.06     12.32 o 
   1   3   7      452.98      459.23     19.71 o 
   2   3   7       99.65      113.51     12.38 o 
   3   3   7       11.21       10.59      4.54 o 
   4   3   7        9.52       12.26      8.61 o 
   5   3   7      291.04      299.26     28.07 o 
   6   3   7        2.17        0.44      9.00 o 
   7   3   7       15.22       18.83     13.09 o 
   8   3   7       15.69       28.38     12.08 o 
   9   3   7       26.53       38.28     22.62 o 
  -7   4   7      130.48      152.52     23.37 o 
  -6   4   7       16.94       22.00     17.54 o 
  -5   4   7      127.31      134.49     19.31 o 
  -4   4   7       12.33       11.99      8.25 o 
  -3   4   7      130.54      109.11     14.37 o 
  -2   4   7      136.01      136.65     14.46 o 
  -1   4   7       57.47       62.14     15.08 o 
   0   4   7       47.06       43.63      7.16 o 
   1   4   7      137.52      151.86     12.75 o 
   2   4   7      188.30      217.75     20.97 o 
   3   4   7      696.37      769.19     38.96 o 
   4   4   7       65.83       55.65     14.20 o 
   5   4   7       30.22       34.68     12.45 o 
   6   4   7      123.41      136.35     17.02 o 
   7   4   7       15.43       15.39      9.19 o 
   8   4   7      157.50      243.22     37.94 o 
   9   4   7        2.56       10.95     16.49 o 
  -6   5   7        0.97        0.34      9.42 o 
  -5   5   7        4.36        0.84      7.57 o 
  -4   5   7       64.09       59.42     18.90 o 
  -3   5   7        1.98        1.13      6.74 o 
  -2   5   7       61.59       63.08     12.06 o 
  -1   5   7      327.78      306.34     13.67 o 
   0   5   7      850.05      851.89     39.67 o 
   1   5   7      595.37      668.63     46.26 o 
   2   5   7      106.84      122.29     12.09 o 
   3   5   7        1.54        2.49      3.79 o 
   4   5   7      351.84      367.63     43.78 o 
   5   5   7        0.86       -4.92      4.78 o 
   6   5   7      477.17      557.18     46.02 o 
   7   5   7       19.19       -0.24     13.50 o 
   8   5   7      732.20      830.75     63.63 o 
  -6   6   7       40.47       31.79     12.96 o 
  -5   6   7       19.27       20.07     11.18 o 
  -4   6   7      361.32      358.77     27.62 o 
  -3   6   7      268.12      256.52     25.76 o 
  -2   6   7      947.37      950.42     64.97 o 
  -1   6   7      254.54      241.87     19.23 o 
   0   6   7       70.08       67.46      9.74 o 
   1   6   7        9.58        3.79      4.10 o 
   2   6   7      507.13      496.11     25.42 o 
   3   6   7        1.38       -1.36      3.85 o 
   4   6   7      657.38      630.61     37.74 o 
   5   6   7       47.29       46.63     12.09 o 
   6   6   7      786.85      729.04     54.29 o 
   7   6   7       16.65       15.00     10.75 o 
   8   6   7        0.03        5.73     11.13 o 
  -6   7   7      435.80      385.34     33.74 o 
  -5   7   7      136.55      124.91     20.74 o 
  -4   7   7      382.74      427.35     31.56 o 
  -3   7   7       41.22       52.88     13.24 o 
  -2   7   7       10.25        9.48     10.09 o 
  -1   7   7       32.15       31.77     14.30 o 
   0   7   7      323.27      324.12     19.19 o 
   1   7   7        3.19       -0.68      3.94 o 
   2   7   7      316.56      275.14     15.71 o 
   3   7   7       70.85       85.11      9.05 o 
   4   7   7      208.95      169.41     19.18 o 
   5   7   7       30.63       15.64      9.92 o 
   6   7   7      315.97      303.15     37.80 o 
   7   7   7        2.74       -3.46      9.76 o 
   8   7   7      228.97      241.76     40.42 o 
  -5   8   7        3.32       -4.85     10.32 o 
  -4   8   7        3.49        5.82      9.82 o 
  -3   8   7       37.31       47.37     20.84 o 
  -2   8   7       51.89       63.19     18.87 o 
  -1   8   7        1.42      -10.02      7.54 o 
   0   8   7       20.92       28.31     13.33 o 
   1   8   7       62.70       49.63      7.58 o 
   2   8   7       26.29       32.78      6.77 o 
   3   8   7       32.60       19.24      7.27 o 
   4   8   7     1093.69     1070.80     46.63 o 
   5   8   7        0.78        0.17      7.69 o 
   6   8   7      428.92      307.75     56.14 o 
   7   8   7        8.83        6.60     10.39 o 
  -4   9   7        0.00       -9.73     13.13 o 
  -3   9   7        0.21       14.06     14.01 o 
  -2   9   7       16.46        5.20     12.36 o 
  -1   9   7       39.68       19.31     14.25 o 
   0   9   7      301.80      415.33     41.25 o 
   1   9   7       12.98       13.91      8.98 o 
   2   9   7     1148.00     1111.97     36.61 o 
   3   9   7        0.12        3.43      5.94 o 
   4   9   7      392.25      384.60     23.36 o 
   5   9   7        9.43        8.96      9.87 o 
   6   9   7      354.64      320.51     30.63 o 
  -3  10   7       10.55       -0.88     14.54 o 
  -2  10   7      321.88      360.17     43.63 o 
  -1  10   7        0.40       20.87     15.42 o 
   0  10   7      497.04      476.72     47.09 o 
   1  10   7        3.95        6.08     13.57 o 
   2  10   7      191.28      218.26     18.00 o 
   3  10   7       15.08        5.29      6.89 o 
   4  10   7      128.62      117.65     15.47 o 
   5  10   7       28.83       15.11     11.88 o 
  -1  11   7        7.90        8.32     17.12 o 
   0  11   7       56.34       76.13     25.25 o 
   1  11   7       17.02        9.83     16.59 o 
   2  11   7        0.70       -1.85     12.79 o 
   3  11   7       18.60       28.65     10.39 o 
  -2  -8   8        0.98       -1.80     12.84 o 
  -1  -8   8       60.46       58.67     22.77 o 
   0  -8   8      114.56      118.84     28.80 o 
   1  -8   8      179.43      195.16     35.22 o 
   2  -8   8      175.36      202.65     34.83 o 
   3  -8   8      160.83      170.79     32.74 o 
   4  -8   8        2.23        0.38     11.44 o 
  -4  -7   8       29.89       20.77     18.68 o 
  -3  -7   8      145.64      186.46     34.98 o 
  -2  -7   8      381.72      306.80     40.18 o 
  -1  -7   8      243.33      231.94     35.22 o 
   0  -7   8      309.54      289.83     38.14 o 
   1  -7   8      185.40      248.53     35.22 o 
   2  -7   8       64.31       61.83     21.70 o 
   3  -7   8       78.03       87.04     17.54 o 
   4  -7   8       13.74       20.68     13.67 o 
   5  -7   8        2.45       -1.79     10.17 o 
  -4  -6   8      481.72      523.81     51.51 o 
  -3  -6   8      177.91      188.60     32.30 o 
  -2  -6   8      218.44      196.52     31.91 o 
  -1  -6   8      122.99      133.24     26.66 o 
   0  -6   8       72.43       59.78     19.46 o 
   1  -6   8       84.28       79.63     20.70 o 
   2  -6   8        4.99        9.84      8.82 o 
   3  -6   8       34.00       35.98     12.38 o 
   4  -6   8        1.90        3.66      8.61 o 
   5  -6   8      180.49      134.26     32.35 o 
   6  -6   8      201.62      221.87     42.08 o 
  -5  -5   8       48.70       67.71     22.23 o 
  -4  -5   8       30.80       62.61     21.60 o 
  -3  -5   8       28.61       24.03     13.33 o 
  -2  -5   8        2.18       12.11     11.19 o 
  -1  -5   8       44.16       74.04     19.12 o 
   0  -5   8      145.81      160.60     17.87 o 
   1  -5   8      136.80      119.09     16.35 o 
   2  -5   8       92.66      101.47     16.38 o 
   3  -5   8      290.34      276.01     35.56 o 
   4  -5   8     1428.76     1501.52     87.27 o 
   5  -5   8      113.11      130.90     30.79 o 
   6  -5   8      773.84      733.61     63.38 o 
   7  -5   8        6.06       20.09     21.21 o 
  -6  -4   8        8.87        8.99     12.21 o 
  -5  -4   8        0.12        2.87     11.77 o 
  -4  -4   8       31.76       39.84     16.69 o 
  -3  -4   8        5.18        0.24      9.29 o 
  -2  -4   8      305.42      348.78     35.71 o 
  -1  -4   8      252.14      258.02     20.33 o 
   0  -4   8      471.06      437.99     24.87 o 
   1  -4   8      243.06      226.66     19.64 o 
   2  -4   8     4156.76     4018.49    158.97 o 
   3  -4   8       36.20       11.38     12.16 o 
   4  -4   8      881.81      890.15     62.12 o 
   5  -4   8       74.73       52.73     20.67 o 
   6  -4   8       36.92       40.33     20.28 o 
   7  -4   8       18.51       32.35     21.01 o 
   8  -4   8       14.41       12.36     18.58 o 
  -6  -3   8       70.70       71.51     25.64 o 
  -5  -3   8        0.21        8.19      9.16 o 
  -4  -3   8      233.68      299.41     33.03 o 
  -3  -3   8      178.31      212.72     27.10 o 
  -2  -3   8      934.62      876.71     35.79 o 
  -1  -3   8       38.16       32.55      9.73 o 
   0  -3   8     6000.48     5812.93    143.17 o 
   1  -3   8        8.83        9.92      9.97 o 
   2  -3   8      365.09      370.24     33.56 o 
   3  -3   8      312.27      346.79     35.95 o 
   4  -3   8       10.26       19.31     13.47 o 
   5  -3   8       43.16       30.01     16.49 o 
   6  -3   8        5.25        3.26     12.94 o 
   7  -3   8       27.29       28.60     18.83 o 
   8  -3   8       46.94       70.00     27.14 o 
  -6  -2   8       91.96       75.30     24.47 o 
  -5  -2   8       46.55       44.61     12.82 o 
  -4  -2   8     1057.37     1101.95     35.81 o 
  -3  -2   8       15.24       14.90      7.32 o 
  -2  -2   8     3977.38     3931.18    102.49 o 
  -1  -2   8      124.33      128.45     13.77 o 
   0  -2   8        0.22       -2.38      6.52 o 
   1  -2   8      556.12      572.31     39.35 o 
   2  -2   8        1.67        6.91      8.66 o 
   3  -2   8        6.88        7.64      9.58 o 
   4  -2   8        9.50       -9.58      7.39 o 
   5  -2   8        0.05       13.23     11.58 o 
   6  -2   8       19.87       29.77     16.64 o 
   7  -2   8       42.72       37.16     18.92 o 
   8  -2   8       58.74       77.54     27.24 o 
  -7  -1   8        2.81       -2.68     16.54 o 
  -6  -1   8      748.26      835.18     64.02 o 
  -5  -1   8       52.36       34.08     12.74 o 
  -4  -1   8     1154.40     1227.26     38.32 o 
  -3  -1   8      145.81      159.04     16.13 o 
  -2  -1   8      287.38      270.53     14.90 o 
  -1  -1   8      409.03      374.43     16.49 o 
   0  -1   8       37.95       47.07     13.62 o 
   1  -1   8       89.07       87.99      8.29 o 
   2  -1   8      106.64       98.55     18.87 o 
   3  -1   8      112.16       93.20     19.26 o 
   4  -1   8        5.59       15.18      9.97 o 
   5  -1   8      293.74      301.21     35.46 o 
   6  -1   8      372.24      366.54     41.59 o 
   7  -1   8      113.43      139.90     31.52 o 
   8  -1   8       83.69       82.06     26.27 o 
   9  -1   8       15.31       24.23     19.26 o 
  -7   0   8       31.74        3.62     11.86 o 
  -6   0   8       91.58       50.21     25.88 o 
  -5   0   8       87.32       57.97     13.32 o 
  -4   0   8      380.74      319.89     97.68 o 
  -3   0   8      140.30      144.04     10.92 o 
  -2   0   8       79.40       87.52      8.15 o 
  -1   0   8      292.94      327.08     14.81 o 
   0   0   8      326.02      331.27     13.46 o 
   1   0   8      331.54      325.92     14.67 o 
   2   0   8      144.93      132.61     20.67 o 
   3   0   8      720.18      700.92     45.43 o 
   4   0   8      587.78      496.18     38.92 o 
   5   0   8      139.91      105.12     22.38 o 
   6   0   8       26.73       34.49     16.30 o 
   7   0   8        0.03       -7.00     10.12 o 
   8   0   8       18.61       16.93     15.57 o 
   9   0   8       18.27       19.26     18.05 o 
  -7   1   8       54.73       32.64     15.20 o 
  -6   1   8      169.89      142.33     21.35 o 
  -5   1   8       17.75        3.80      8.07 o 
  -4   1   8       46.31       28.86     10.02 o 
  -3   1   8      334.09      324.24     25.04 o 
  -2   1   8      215.44      181.05     14.52 o 
  -1   1   8      343.95      377.33     18.15 o 
   0   1   8      166.79      152.21     11.76 o 
   1   1   8      552.20      577.78     16.65 o 
   2   1   8      200.04      196.27      9.00 o 
   3   1   8       18.40       12.60      9.05 o 
   4   1   8       29.77       17.12     10.46 o 
   5   1   8       94.10       71.46     19.07 o 
   6   1   8        0.24       -3.55      8.76 o 
   7   1   8      173.06      187.57     31.86 o 
   8   1   8      119.19      113.20     28.31 o 
   9   1   8      127.46      119.86     31.62 o 
  -7   2   8        0.51        8.27     13.55 o 
  -6   2   8        4.13       -1.50      9.20 o 
  -5   2   8      207.66      228.78     40.42 o 
  -4   2   8        8.84        5.25      7.47 o 
  -3   2   8      177.48      161.99     40.23 o 
  -2   2   8        7.48        3.11      3.53 o 
  -1   2   8      134.46      125.02     10.37 o 
   0   2   8       13.06       14.05      4.34 o 
   1   2   8       64.95       68.48      8.87 o 
   2   2   8      241.58      255.23     38.67 o 
   3   2   8      485.23      475.23     17.28 o 
   4   2   8       77.49       64.07     16.15 o 
   5   2   8      506.11      584.95     42.95 o 
   6   2   8      245.37      285.93     34.00 o 
   7   2   8      399.30      462.12     43.59 o 
   8   2   8        4.40       -2.29     13.47 o 
   9   2   8      203.94      179.28     24.95 o 
  -7   3   8       75.39       94.75     20.22 o 
  -6   3   8       19.11       16.90     17.49 o 
  -5   3   8       53.05       60.71     13.93 o 
  -4   3   8       11.06       11.01     11.14 o 
  -3   3   8       10.91       10.63     10.34 o 
  -2   3   8      150.19      149.97     18.78 o 
  -1   3   8      159.20      164.09     18.44 o 
   0   3   8      152.21      175.35     11.32 o 
   1   3   8      898.88      900.88     31.16 o 
   2   3   8      141.15      134.78     11.07 o 
   3   3   8      867.51      858.32     28.79 o 
   4   3   8       30.72       18.29     10.36 o 
   5   3   8      840.20      852.99     52.73 o 
   6   3   8      213.00      279.66     32.69 o 
   7   3   8      374.90      426.57     40.57 o 
   8   3   8        6.20        5.65      9.64 o 
   9   3   8       69.74      148.12     34.29 o 
  -6   4   8        5.23        8.68     10.86 o 
  -5   4   8        7.25        4.29     10.07 o 
  -4   4   8       65.31       54.35     15.64 o 
  -3   4   8      157.28      169.81     17.97 o 
  -2   4   8        0.44       -5.24      5.55 o 
  -1   4   8      809.56      777.59     43.39 o 
   0   4   8       41.37       41.09      7.07 o 
   1   4   8     1069.74     1049.45     36.25 o 
   2   4   8      385.48      377.48     19.06 o 
   3   4   8     1470.27     1482.59     44.68 o 
   4   4   8      810.25      864.81     50.98 o 
   5   4   8      542.37      526.29     39.55 o 
   6   4   8       22.46       31.86     13.86 o 
   7   4   8       88.69      101.43     33.86 o 
   8   4   8       12.11        4.52     14.89 o 
   9   4   8        6.87       -7.88     15.18 o 
  -6   5   8        2.24        3.74     10.11 o 
  -5   5   8      122.89      134.07     20.25 o 
  -4   5   8       40.84       34.55     16.03 o 
  -3   5   8      639.18      699.27     34.56 o 
  -2   5   8        5.25       -4.72      5.91 o 
  -1   5   8      958.78      942.69     36.30 o 
   0   5   8     1772.26     1763.18     73.40 o 
   1   5   8     1551.94     1608.68     51.05 o 
   2   5   8      866.73      932.10     34.42 o 
   3   5   8      486.56      498.25     30.18 o 
   4   5   8      137.76      136.35     20.58 o 
   5   5   8       55.41       58.56     12.11 o 
   6   5   8       66.23       61.62     13.36 o 
   7   5   8        6.79       -6.86     11.77 o 
   8   5   8        0.62        7.25     14.30 o 
  -6   6   8       43.34       32.46     13.89 o 
  -5   6   8      376.14      367.66     31.13 o 
  -4   6   8       75.58       54.64     13.61 o 
  -3   6   8      548.92      469.38     28.64 o 
  -2   6   8     1991.12     1996.68     66.45 o 
  -1   6   8      886.45      828.48     35.22 o 
   0   6   8      155.82      136.94     20.48 o 
   1   6   8      139.76      151.24     17.86 o 
   2   6   8      413.35      409.52     18.29 o 
   3   6   8        4.69        1.91      4.67 o 
   4   6   8      268.40      251.00     30.13 o 
   5   6   8       85.95       84.92     12.00 o 
   6   6   8       11.93        3.81     13.35 o 
   7   6   8      266.97      387.80     45.39 o 
   8   6   8        7.80       -1.80     14.40 o 
  -5   7   8      197.97      247.03     27.48 o 
  -4   7   8     1036.24     1016.69     47.57 o 
  -3   7   8      349.02      320.63     57.77 o 
  -2   7   8       32.80       35.43     11.14 o 
  -1   7   8        0.16       -2.19      7.35 o 
   0   7   8      508.93      451.62     35.46 o 
   1   7   8       18.09       16.82      6.26 o 
   2   7   8      479.85      469.43     20.54 o 
   3   7   8      216.12      232.25     15.61 o 
   4   7   8       60.54       71.28     11.07 o 
   5   7   8      376.68      372.86     39.99 o 
   6   7   8       37.61       32.97     12.60 o 
   7   7   8      105.32       80.55     22.77 o 
  -4   8   8      195.69      188.56     25.10 o 
  -3   8   8       39.77       50.44     14.84 o 
  -2   8   8      367.28      289.63     35.22 o 
  -1   8   8       30.74       44.02     17.03 o 
   0   8   8      480.53      456.04     38.28 o 
   1   8   8      223.80      246.51     16.62 o 
   2   8   8      100.29      135.64     15.07 o 
   3   8   8      278.16      269.57     54.97 o 
   4   8   8      159.92      165.86     17.33 o 
   5   8   8       57.10       71.36     19.36 o 
   6   8   8       14.33        7.37     10.88 o 
   7   8   8        5.12        3.06     10.77 o 
  -4   9   8      167.88      173.81     35.56 o 
  -3   9   8        7.23       16.59     15.27 o 
  -2   9   8      292.30      282.82     37.41 o 
  -1   9   8      115.24      120.01     26.61 o 
   0   9   8       80.17       90.63     23.59 o 
   1   9   8      105.80      115.79     17.70 o 
   2   9   8      136.68      138.55     14.62 o 
   3   9   8       22.14       13.89      7.50 o 
   4   9   8       17.30       12.66      8.45 o 
   5   9   8        5.30        3.12     13.69 o 
   6   9   8        1.54        1.01      9.70 o 
  -2  10   8       22.51       40.86     19.99 o 
  -1  10   8       24.03       28.21     17.80 o 
   0  10   8       16.69        9.49     13.86 o 
   1  10   8       15.61       29.82     16.98 o 
   2  10   8      170.95      182.17     31.52 o 
   3  10   8       19.54       14.55      8.87 o 
   4  10   8       55.08       45.69     11.92 o 
   5  10   8        0.04       -2.90      8.11 o 
   0  11   8      297.82      352.97     45.48 o 
   1  11   8       38.27       33.37     19.75 o 
   2  11   8      210.44      280.34     40.72 o 
   3  11   8        0.44       -8.56     15.66 o 
  -1  -8   9       25.76       35.46     19.70 o 
   0  -8   9       24.08       10.60     16.49 o 
   1  -8   9       95.80      121.42     30.65 o 
   2  -8   9       23.75       46.84     21.50 o 
  -3  -7   9       20.63       45.14     21.89 o 
  -2  -7   9        1.29        7.25     15.03 o 
  -1  -7   9       30.31       23.93     17.32 o 
   0  -7   9       76.23       96.80     26.17 o 
   1  -7   9        1.87        6.66     12.79 o 
   2  -7   9        0.03        5.25     12.65 o 
   3  -7   9       45.88       50.20     15.32 o 
   4  -7   9        0.00        3.37     11.53 o 
  -4  -6   9       11.47       10.31     16.54 o 
  -3  -6   9        1.31        2.48     14.06 o 
  -2  -6   9       93.18       85.42     24.23 o 
  -1  -6   9       45.94       47.04     19.21 o 
   0  -6   9        0.76       -3.94      9.39 o 
   1  -6   9      142.31      179.01     30.94 o 
   2  -6   9        4.37        1.49      8.36 o 
   3  -6   9       38.25       42.63     13.48 o 
   4  -6   9        0.34        2.45      9.61 o 
   5  -6   9      223.37      209.22     39.11 o 
   6  -6   9      145.38      156.10     38.14 o 
  -4  -5   9       27.99       26.22     17.27 o 
  -3  -5   9      141.25      165.68     30.01 o 
  -2  -5   9        4.93        9.63     12.31 o 
  -1  -5   9      126.98      130.51     26.27 o 
   0  -5   9       60.00       67.31     13.46 o 
   1  -5   9       10.59       24.28      9.82 o 
   2  -5   9        2.46        9.87     10.80 o 
   3  -5   9      243.27      246.77     35.85 o 
   4  -5   9       32.72       29.62     19.46 o 
   5  -5   9      245.37      186.70     36.19 o 
   6  -5   9      642.90      558.10     59.78 o 
   7  -5   9      215.55      208.93     42.52 o 
  -5  -4   9      140.82      174.75     23.50 o 
  -4  -4   9       52.02       68.69     22.18 o 
  -3  -4   9       39.82       35.22     15.71 o 
  -2  -4   9      170.79      170.60     27.87 o 
  -1  -4   9        0.09        1.05      7.01 o 
   0  -4   9        9.07        4.69      6.65 o 
   1  -4   9      187.96      178.94     18.95 o 
   2  -4   9       85.56      111.83     24.57 o 
   3  -4   9      321.92      304.37     36.92 o 
   4  -4   9     1312.82     1340.36     81.24 o 
   5  -4   9      308.07      325.43     42.90 o 
   6  -4   9        9.42       11.04     16.10 o 
   7  -4   9        4.31       19.94     18.78 o 
  -6  -3   9       76.54       75.35     26.95 o 
  -5  -3   9        1.13       12.66     10.55 o 
  -4  -3   9      153.85      165.83     20.30 o 
  -3  -3   9        0.09        3.45      9.19 o 
  -2  -3   9       24.79       23.07      8.99 o 
  -1  -3   9      159.37      153.76     16.68 o 
   0  -3   9      509.65      478.98     26.83 o 
   1  -3   9      501.98      487.76     39.30 o 
   2  -3   9     1068.77     1040.85     62.22 o 
   3  -3   9      406.81      389.60     37.65 o 
   4  -3   9       92.98      105.66     24.91 o 
   5  -3   9       33.38       56.72     21.55 o 
   6  -3   9      201.69      254.46     40.81 o 
   7  -3   9       74.46       94.08     29.33 o 
   8  -3   9      235.16      223.62     42.76 o 
  -6  -2   9       32.30       40.13     21.11 o 
  -5  -2   9        4.16       21.40     16.10 o 
  -4  -2   9       54.82       42.45     11.48 o 
  -3  -2   9      126.12      123.81     18.36 o 
  -2  -2   9      536.85      548.85     22.92 o 
  -1  -2   9      652.95      613.60     29.19 o 
   0  -2   9      130.98      109.85     14.15 o 
   1  -2   9      369.15      375.10     34.00 o 
   2  -2   9      662.95      708.07     48.06 o 
   3  -2   9      106.60      130.32     24.71 o 
   4  -2   9      816.17      759.88     54.68 o 
   5  -2   9      118.68       97.39     24.52 o 
   6  -2   9      595.59      668.82     56.67 o 
   7  -2   9       80.71       92.57     27.24 o 
   8  -2   9       20.54       47.87     26.22 o 
  -6  -1   9       60.23       97.82     29.53 o 
  -5  -1   9       63.59       47.72     19.31 o 
  -4  -1   9      186.04      180.14     15.49 o 
  -3  -1   9      457.02      500.54     26.67 o 
  -2  -1   9      152.78      158.70     12.96 o 
  -1  -1   9      150.25      173.15     12.67 o 
   0  -1   9     1175.27     1186.06     47.02 o 
   1  -1   9      147.03      111.49     19.65 o 
   2  -1   9     1521.14     1453.65     73.70 o 
   3  -1   9      134.86      137.91     24.03 o 
   4  -1   9      756.40      665.17     49.23 o 
   5  -1   9       69.67       75.11     21.84 o 
   6  -1   9       51.26       52.05     19.70 o 
   7  -1   9        6.06       -1.85     12.89 o 
   8  -1   9        1.83      -10.41     12.55 o 
  -6   0   9       20.41       15.70     13.44 o 
  -5   0   9      229.95      195.54     27.36 o 
  -4   0   9      384.36      357.30     27.54 o 
  -3   0   9       14.72        9.54      5.02 o 
  -2   0   9      643.47      660.68     20.96 o 
  -1   0   9       74.68       62.85      8.24 o 
   0   0   9     1271.25     1226.03     31.85 o 
   1   0   9       61.61       61.63      7.45 o 
   2   0   9      431.77      373.83     32.35 o 
   3   0   9       32.59       21.60     11.24 o 
   4   0   9       12.57       11.58     10.80 o 
   5   0   9        9.77       16.54     12.50 o 
   6   0   9       47.75       46.31     19.02 o 
   7   0   9        0.04        2.19     11.92 o 
   8   0   9       94.04      117.04     31.13 o 
   9   0   9        0.00       -0.73     15.52 o 
  -6   1   9      160.12      125.93     30.33 o 
  -5   1   9        0.43       -0.66      8.39 o 
  -4   1   9      115.45      139.35     18.42 o 
  -3   1   9        8.10       10.66      6.36 o 
  -2   1   9      431.42      448.01     16.60 o 
  -1   1   9        2.41       -1.71      3.91 o 
   0   1   9       47.59       51.44      8.11 o 
   1   1   9        5.29        8.11      3.65 o 
   2   1   9       18.47       20.14     10.22 o 
   3   1   9       61.98       43.34     14.69 o 
   4   1   9      318.28      299.12     32.79 o 
   5   1   9       25.94       25.78     13.28 o 
   6   1   9      240.10      263.12     35.02 o 
   7   1   9       47.65       41.45     18.97 o 
   8   1   9      726.96      813.83     64.99 o 
   9   1   9       68.02       58.81     25.64 o 
  -6   2   9        0.73        0.87     10.40 o 
  -5   2   9        3.15       13.52      9.88 o 
  -4   2   9       36.62       34.96     10.83 o 
  -3   2   9        0.81        3.31      6.60 o 
  -2   2   9       42.46       31.78      6.04 o 
  -1   2   9       16.55       27.12      6.26 o 
   0   2   9      115.10       96.25      8.75 o 
   1   2   9      288.31      294.82     12.59 o 
   2   2   9      513.44      510.77     38.33 o 
   3   2   9      128.92      112.86     20.58 o 
   4   2   9      488.99      475.31     38.33 o 
   5   2   9      256.33      226.10     29.62 o 
   6   2   9     2005.35     2016.47    100.55 o 
   7   2   9      236.03      221.92     33.32 o 
   8   2   9      280.44      308.26     42.03 o 
   9   2   9      178.63      154.11     34.29 o 
  -6   3   9        8.76        8.53     11.35 o 
  -5   3   9        0.11        2.37      8.72 o 
  -4   3   9      128.92      132.14     18.41 o 
  -3   3   9       58.75       42.59     10.68 o 
  -2   3   9      140.80      165.15     23.35 o 
  -1   3   9      518.39      522.41     21.28 o 
   0   3   9      477.16      498.25     19.22 o 
   1   3   9      240.40      255.57     16.20 o 
   2   3   9      892.47      901.86     30.89 o 
   3   3   9      526.91      580.92     41.59 o 
   4   3   9     3170.94     3059.02    126.43 o 
   5   3   9      356.15      342.65     35.36 o 
   6   3   9       19.21       18.24     12.89 o 
   7   3   9      184.25      170.40     29.92 o 
   8   3   9      147.07      170.89     32.74 o 
   9   3   9        0.00        3.16     17.12 o 
  -6   4   9       74.14       85.84     19.05 o 
  -5   4   9       77.96       78.95     16.66 o 
  -4   4   9       51.74       55.29     15.49 o 
  -3   4   9      400.08      427.69     27.13 o 
  -2   4   9      207.53      184.46     21.11 o 
  -1   4   9      155.51      156.08     24.69 o 
   0   4   9     1079.79     1100.20     55.45 o 
   1   4   9      370.22      373.61     19.98 o 
   2   4   9     2596.50     2658.62     71.39 o 
   3   4   9      171.52      205.62     14.61 o 
   4   4   9      338.91      365.08     32.74 o 
   5   4   9       46.98       53.31     16.59 o 
   6   4   9      347.86      346.64     36.48 o 
   7   4   9      119.58      124.29     26.07 o 
   8   4   9       78.27       86.05     26.32 o 
  -6   5   9        2.98        2.35     11.35 o 
  -5   5   9      144.20      121.62     20.34 o 
  -4   5   9       39.68       47.09     38.82 o 
  -3   5   9       20.85       12.10      8.70 o 
  -2   5   9      729.95      663.75     32.03 o 
  -1   5   9       84.69       65.89     11.80 o 
   0   5   9      835.42      789.89     27.42 o 
   1   5   9        3.82        0.98     10.14 o 
   2   5   9     1438.36     1449.63     47.13 o 
   3   5   9       14.24       18.51      7.15 o 
   4   5   9      433.17      397.48     34.98 o 
   5   5   9      540.57      566.95     42.86 o 
   6   5   9      149.60      165.52     19.80 o 
   7   5   9      235.79      231.79     37.21 o 
   8   5   9       21.42       -5.30     14.54 o 
  -5   6   9        0.08       14.87     11.50 o 
  -4   6   9      329.76      338.78     28.56 o 
  -3   6   9        6.39        0.30      7.51 o 
  -2   6   9       21.72       13.01      8.14 o 
  -1   6   9       20.60       15.13      8.42 o 
   0   6   9     1523.02     1473.74     68.25 o 
   1   6   9      121.62      144.10     12.42 o 
   2   6   9      195.45      212.60     14.56 o 
   3   6   9      829.95      843.05     28.72 o 
   4   6   9      123.51      138.65     12.85 o 
   5   6   9      258.31      260.41     22.74 o 
   6   6   9       14.81        6.28     11.82 o 
   7   6   9       91.03       96.95     27.44 o 
   8   6   9      100.54      154.50     35.75 o 
  -5   7   9        0.34        4.63     10.99 o 
  -4   7   9       41.82       53.46     15.42 o 
  -3   7   9       15.89        6.88      9.14 o 
  -2   7   9      582.65      611.00     33.53 o 
  -1   7   9      123.91      150.94     24.91 o 
   0   7   9        9.76       14.09      9.12 o 
   1   7   9      633.97      687.86     26.18 o 
   2   7   9       15.99       25.60      7.21 o 
   3   7   9      124.30      138.21     17.79 o 
   4   7   9        0.09        3.24      5.71 o 
   5   7   9       46.14       41.79     17.37 o 
   6   7   9       43.03       29.43     16.98 o 
   7   7   9        3.07       -4.67     11.63 o 
  -4   8   9       60.12       54.15     20.70 o 
  -3   8   9       66.91       80.16     17.57 o 
  -2   8   9       17.29       14.89     14.69 o 
  -1   8   9      268.64      272.75     33.71 o 
   0   8   9       10.80       14.08      9.34 o 
   1   8   9       18.38       27.22     10.78 o 
   2   8   9        9.41        9.15      6.01 o 
   3   8   9        7.80        5.21      5.47 o 
   4   8   9        4.62        3.79      6.63 o 
   5   8   9       45.88       24.10      9.01 o 
   6   8   9        3.03        4.06     10.23 o 
   7   8   9      169.88      208.20     37.31 o 
  -3   9   9       53.62       56.18     22.43 o 
  -2   9   9       28.79       32.84     17.51 o 
  -1   9   9        0.25       18.53     15.47 o 
   0   9   9        0.03        6.72      9.08 o 
   1   9   9        0.95        0.19      8.63 o 
   2   9   9        4.05       -0.73     12.79 o 
   3   9   9       89.07       86.81     13.02 o 
   4   9   9       31.94       20.41      8.89 o 
   5   9   9      210.61      266.60     37.14 o 
   6   9   9      158.22      165.98     33.22 o 
  -2  10   9       21.15       22.04     17.12 o 
  -1  10   9       11.92       23.01     17.17 o 
   0  10   9       25.19       17.50     11.64 o 
   1  10   9       83.82       92.91     24.71 o 
   2  10   9      195.48      239.04     35.41 o 
   3  10   9      151.63      210.02     21.16 o 
   4  10   9      278.15      262.26     40.73 o 
  -1  -7  10       29.86       34.25     18.34 o 
   0  -7  10      202.31      278.93     41.69 o 
   1  -7  10      155.49      168.16     33.47 o 
   2  -7  10      105.16      127.64     30.31 o 
   3  -7  10      286.70      339.25     43.83 o 
  -3  -6  10       69.41      116.02     29.82 o 
  -2  -6  10      255.99      341.68     43.25 o 
  -1  -6  10      235.09      254.80     38.62 o 
   0  -6  10       38.05       31.96     17.12 o 
   1  -6  10      518.65      599.40     51.08 o 
   2  -6  10       19.54        6.60      9.72 o 
   3  -6  10      231.57      278.46     28.06 o 
   4  -6  10        6.05        6.68     10.71 o 
   5  -6  10       79.72       89.43     27.34 o 
  -4  -5  10      128.55      188.69     34.78 o 
  -3  -5  10      204.71      300.58     40.47 o 
  -2  -5  10        1.80       12.06     13.47 o 
  -1  -5  10      560.44      605.24     50.20 o 
   0  -5  10        0.00        0.10     11.58 o 
   1  -5  10      130.85      142.77     19.85 o 
   2  -5  10        8.75       14.23      9.73 o 
   3  -5  10       28.97       27.99     11.86 o 
   4  -5  10      457.54      384.00     46.41 o 
   5  -5  10       41.27       42.71     23.84 o 
   6  -5  10       35.06       49.62     26.51 o 
  -4  -4  10       42.14       32.74     12.98 o 
  -3  -4  10      332.66      438.29     44.66 o 
  -2  -4  10        4.63       18.05     13.72 o 
  -1  -4  10        2.85        4.57     10.65 o 
   0  -4  10        1.34       11.53      8.55 o 
   1  -4  10        9.49        8.70      7.85 o 
   2  -4  10      640.05      664.97     51.22 o 
   3  -4  10      420.87      370.77     41.98 o 
   4  -4  10        2.54       11.67     13.96 o 
   5  -4  10      158.42      149.97     33.27 o 
   6  -4  10        7.45       -0.24     15.08 o 
   7  -4  10        0.91       11.97     18.68 o 
  -5  -3  10       91.97       84.50     27.73 o 
  -4  -3  10        0.00        8.16      9.67 o 
  -3  -3  10       68.92       49.16     13.19 o 
  -2  -3  10       49.09       47.89     26.97 o 
  -1  -3  10      147.46      140.04     37.33 o 
   0  -3  10      460.52      441.00     27.29 o 
   1  -3  10     1043.09     1012.73     61.58 o 
   2  -3  10       46.08       23.64     14.84 o 
   3  -3  10      173.25      166.66     29.82 o 
   4  -3  10       10.54        5.40     13.09 o 
   5  -3  10        0.11        7.39     14.50 o 
   6  -3  10        1.64       -1.41     13.09 o 
   7  -3  10        8.48        8.37     17.12 o 
  -5  -2  10      155.09      149.53     31.91 o 
  -4  -2  10      118.69      121.93     18.27 o 
  -3  -2  10      224.33      233.64     17.64 o 
  -2  -2  10      193.61      192.11     15.43 o 
  -1  -2  10      970.31      921.17     30.99 o 
   0  -2  10       40.89       41.29     10.50 o 
   1  -2  10       12.91       23.06     14.11 o 
   2  -2  10       67.78       72.82     19.85 o 
   3  -2  10       37.31       20.63     13.04 o 
   4  -2  10       22.33       24.03     15.47 o 
   5  -2  10       12.69      -12.65     10.12 o 
   6  -2  10        4.37       -6.32     11.58 o 
   7  -2  10       18.38       16.98     17.85 o 
   8  -2  10        5.04       -5.69     16.34 o 
  -5  -1  10      104.30       37.31     20.09 o 
  -4  -1  10       64.71       64.66     14.41 o 
  -3  -1  10      362.25      366.63     20.25 o 
  -2  -1  10        0.38        0.06      5.33 o 
  -1  -1  10       81.66       98.25     10.88 o 
   0  -1  10       62.71       39.01     15.03 o 
   1  -1  10      227.84      235.83     29.14 o 
   2  -1  10       84.25      105.85     22.77 o 
   3  -1  10      170.60      146.62     26.17 o 
   4  -1  10        0.87        5.74     11.14 o 
   5  -1  10      129.38       98.46     24.66 o 
   6  -1  10       35.92       48.99     20.97 o 
   7  -1  10      128.17      123.27     31.77 o 
   8  -1  10       26.59       30.31     20.28 o 
  -6   0  10       23.50        3.59     11.93 o 
  -5   0  10       48.55       43.85     21.66 o 
  -4   0  10       13.34       13.89      8.18 o 
  -3   0  10      192.68      179.09     30.98 o 
  -2   0  10        2.94       -1.97      4.32 o 
  -1   0  10      286.21      282.39     16.10 o 
   0   0  10      146.37      159.21     14.74 o 
   1   0  10      294.30      288.71     31.42 o 
   2   0  10       15.37       24.23     12.55 o 
   3   0  10      213.59      179.65     27.78 o 
   4   0  10      165.99      178.19     28.17 o 
   5   0  10      139.85      154.35     28.41 o 
   6   0  10      128.93      165.88     32.11 o 
   7   0  10       18.83       -0.34     13.09 o 
   8   0  10      108.46      103.27     29.92 o 
  -6   1  10        2.16        2.98     11.84 o 
  -5   1  10      112.96       82.97     14.15 o 
  -4   1  10       59.36       51.00     11.34 o 
  -3   1  10      126.33      150.40     38.58 o 
  -2   1  10      186.60      193.95     13.55 o 
  -1   1  10      158.79      166.59     14.75 o 
   0   1  10      175.64      163.32     11.05 o 
   1   1  10      134.16      131.78     23.25 o 
   2   1  10      546.11      529.84     41.06 o 
   3   1  10       46.79       54.53     17.37 o 
   4   1  10      437.43      447.58     39.55 o 
   5   1  10        5.26        0.68      9.39 o 
   6   1  10      161.83      142.38     28.80 o 
   7   1  10       30.84       52.83     21.55 o 
   8   1  10       10.38       41.01     21.06 o 
  -6   2  10      167.46      123.59     21.66 o 
  -5   2  10       32.25       35.63     12.85 o 
  -4   2  10      213.95      212.52     22.16 o 
  -3   2  10       46.15       36.98      8.96 o 
  -2   2  10      519.46      501.04     22.62 o 
  -1   2  10       35.32       20.38      6.48 o 
   0   2  10      835.16      815.48     25.57 o 
   1   2  10        2.13        1.58      4.85 o 
   2   2  10      614.33      549.73     42.17 o 
   3   2  10       58.93       73.26     18.83 o 
   4   2  10       58.59       89.80     21.26 o 
   5   2  10       35.32       36.24     15.52 o 
   6   2  10       76.83       48.60     18.19 o 
   7   2  10       19.81       15.08     15.47 o 
   8   2  10      684.64      733.17     61.88 o 
  -6   3  10      151.03      217.08     26.93 o 
  -5   3  10        9.37       14.27     11.01 o 
  -4   3  10      549.58      579.00     33.50 o 
  -3   3  10       21.32       21.81     10.80 o 
  -2   3  10      458.38      426.53     29.73 o 
  -1   3  10       26.50       37.91      7.64 o 
   0   3  10      231.74      247.44     17.32 o 
   1   3  10       52.36       53.30      7.39 o 
   2   3  10       16.82       20.67     12.55 o 
   3   3  10      108.51       77.73     19.99 o 
   4   3  10      185.09      178.96     27.44 o 
   5   3  10       97.54      118.69     23.98 o 
   6   3  10      556.94      508.24     45.29 o 
   7   3  10       71.48      120.78     27.73 o 
   8   3  10      120.04      148.76     32.30 o 
  -5   4  10       28.03       17.37     12.09 o 
  -4   4  10       59.64       44.13     13.04 o 
  -3   4  10       21.14       10.22      8.63 o 
  -2   4  10        0.12        5.07      5.69 o 
  -1   4  10        5.37        7.94      5.80 o 
   0   4  10      184.39      188.77     17.20 o 
   1   4  10      164.10      191.95     20.53 o 
   2   4  10      249.44      199.74     27.68 o 
   3   4  10      223.16      199.25     27.53 o 
   4   4  10      139.90      123.65     23.20 o 
   5   4  10      144.10      163.30     26.17 o 
   6   4  10      379.15      409.69     41.15 o 
   7   4  10        0.68       -1.26     12.40 o 
   8   4  10      115.46      152.36     35.66 o 
  -5   5  10       12.73        4.84     17.83 o 
  -4   5  10       84.20       70.83     15.74 o 
  -3   5  10       11.47        5.06      8.49 o 
  -2   5  10      200.41      205.59     26.61 o 
  -1   5  10      154.67      168.17     15.18 o 
   0   5  10      224.20      233.49     15.86 o 
   1   5  10      253.00      232.67     18.48 o 
   2   5  10        1.11       -3.68      5.50 o 
   3   5  10      123.24      152.21     25.05 o 
   4   5  10      356.46      419.32     37.85 o 
   5   5  10        3.17        3.11      9.97 o 
   6   5  10       92.84      124.82     25.00 o 
   7   5  10       52.15       56.23     22.08 o 
   8   5  10       31.99       20.43     18.92 o 
  -5   6  10       40.03       28.05     13.39 o 
  -4   6  10       63.73       56.75     15.41 o 
  -3   6  10       80.75       94.65     17.61 o 
  -2   6  10      143.56      108.06     33.27 o 
  -1   6  10      166.82      155.02     19.86 o 
   0   6  10       42.73       43.79     11.25 o 
   1   6  10       45.77       48.37     10.82 o 
   2   6  10       70.99       69.31     12.87 o 
   3   6  10        6.45       13.05      7.41 o 
   4   6  10       24.69       37.60     14.93 o 
   5   6  10       40.46       44.39     12.03 o 
   6   6  10        4.08       -2.87     12.06 o 
   7   6  10        0.23       -3.26     12.31 o 
  -4   7  10       78.15       72.54     26.88 o 
  -3   7  10       37.60       35.33     12.95 o 
  -2   7  10       12.14        8.34      9.71 o 
  -1   7  10        0.13        8.46     10.75 o 
   0   7  10        7.44        9.27      8.63 o 
   1   7  10        0.02        4.51      7.08 o 
   2   7  10        1.00        2.55      5.46 o 
   3   7  10        0.63        2.13      5.43 o 
   4   7  10        5.69        8.27     10.58 o 
   5   7  10       60.57       56.04     19.90 o 
   6   7  10        0.60       -3.79     11.43 o 
   7   7  10      141.66      170.06     35.61 o 
  -3   8  10       29.63       18.81     14.67 o 
  -2   8  10       58.19       75.30     24.03 o 
  -1   8  10       18.11       19.94     14.30 o 
   0   8  10        1.07        0.99      8.26 o 
   1   8  10       83.00       84.00     15.58 o 
   2   8  10       29.23       30.29      8.64 o 
   3   8  10      233.43      227.98     30.87 o 
   4   8  10        0.49       -7.59      9.58 o 
   5   8  10      436.70      418.05     45.29 o 
   6   8  10       48.65       89.85     26.27 o 
  -2   9  10        6.12        7.54     15.86 o 
  -1   9  10      169.17      170.21     30.94 o 
   0   9  10       26.68       20.99     11.37 o 
   1   9  10      309.09      323.60     27.09 o 
   2   9  10        0.36       -4.30      7.59 o 
   3   9  10      566.33      629.77     37.60 o 
   4   9  10       53.09       58.57     14.28 o 
   5   9  10      338.65      338.18     42.13 o 
  -1  10  10      186.17      177.94     33.47 o 
   0  10  10        8.50       18.18     12.55 o 
   1  10  10      353.73      405.26     45.00 o 
   2  10  10       19.90       36.29     18.34 o 
   3  10  10      117.71      167.05     31.96 o 
   4  10  10       65.20       71.36     15.82 o 
  -1  -6  11       41.10       18.00     18.78 o 
   0  -6  11      233.26      326.89     43.34 o 
   1  -6  11       38.06       16.25     16.10 o 
   2  -6  11        0.12       12.74     15.47 o 
   3  -6  11        5.93       -1.53     10.24 o 
   4  -6  11       36.44       42.38     16.98 o 
  -3  -5  11      107.95      157.03     33.37 o 
  -2  -5  11       84.19      113.05     28.26 o 
  -1  -5  11      139.77      157.75     31.52 o 
   0  -5  11       51.94       69.66     22.38 o 
   1  -5  11       21.73       11.22     10.36 o 
   2  -5  11      155.95      132.40     20.64 o 
   3  -5  11      113.29      105.39     20.12 o 
   4  -5  11       52.44       38.14     22.62 o 
   5  -5  11        2.79       21.84     21.55 o 
  -3  -4  11      229.45      248.72     37.12 o 
  -2  -4  11      164.57      216.61     33.91 o 
  -1  -4  11      146.04      218.41     33.27 o 
   0  -4  11      239.98      228.19     23.31 o 
   1  -4  11      246.86      231.99     23.55 o 
   2  -4  11       24.62       22.90     10.85 o 
   3  -4  11       25.65       31.47     18.97 o 
   4  -4  11        0.25       19.17     17.12 o 
   5  -4  11      308.67      357.59     47.38 o 
   6  -4  11       89.23      129.83     35.27 o 
  -4  -3  11      145.55      139.02     53.73 o 
  -3  -3  11      180.45      202.78     33.93 o 
  -2  -3  11      130.11      185.19     29.77 o 
  -1  -3  11      181.66      179.71     20.20 o 
   0  -3  11        3.73       20.67      9.49 o 
   1  -3  11       17.48       14.18      8.97 o 
   2  -3  11       20.25       11.19     14.16 o 
   3  -3  11      270.91      258.84     36.24 o 
   4  -3  11       30.95       27.10     17.46 o 
   5  -3  11        3.69       -9.10     12.50 o 
   6  -3  11       37.45       18.92     19.80 o 
   7  -3  11        0.65        1.07     17.03 o 
  -4  -2  11       12.00       12.89     13.82 o 
  -3  -2  11       35.43       36.68     13.47 o 
  -2  -2  11        1.15        4.96      7.89 o 
  -1  -2  11        0.33        4.67      7.56 o 
   0  -2  11       15.75       16.65      8.27 o 
   1  -2  11       75.60       84.20     21.99 o 
   2  -2  11       10.55       10.95     13.72 o 
   3  -2  11       15.82       18.53     14.16 o 
   4  -2  11       72.62       75.01     22.43 o 
   5  -2  11       35.90       51.81     21.74 o 
   6  -2  11       24.40       44.02     22.04 o 
   7  -2  11      119.91      137.47     35.46 o 
  -5  -1  11        2.04      -10.56     15.08 o 
  -4  -1  11        4.57       -5.25     12.65 o 
  -3  -1  11       31.48       32.38      9.20 o 
  -2  -1  11        0.17       -5.32      5.29 o 
  -1  -1  11        1.62        1.21      6.57 o 
   0  -1  11       78.56       99.24     22.96 o 
   1  -1  11       77.43       67.86     18.87 o 
   2  -1  11       32.00       18.78     13.77 o 
   3  -1  11      154.43      151.24     28.12 o 
   4  -1  11       22.32       18.63     13.91 o 
   5  -1  11      351.88      317.07     40.96 o 
   6  -1  11        4.17       -4.48     12.36 o 
   7  -1  11      248.79      214.91     40.03 o 
  -5   0  11       61.35       16.50     17.90 o 
  -4   0  11       10.27        0.50      8.42 o 
  -3   0  11       48.92       35.75     13.71 o 
  -2   0  11       35.12       37.20      8.17 o 
  -1   0  11      132.76      154.34     13.93 o 
   0   0  11        0.28        0.78      9.87 o 
   1   0  11      304.78      292.55     34.29 o 
   2   0  11        5.66        2.97      9.29 o 
   3   0  11      518.31      497.49     43.63 o 
   4   0  11       73.66       71.17     20.67 o 
   5   0  11      383.02      341.88     40.91 o 
   6   0  11       64.86       95.05     26.95 o 
   7   0  11       83.90      128.71     32.20 o 
   8   0  11       19.55       21.36     19.51 o 
  -5   1  11       41.94       46.56     12.57 o 
  -4   1  11        2.72       11.15      8.42 o 
  -3   1  11       86.95       82.23     16.74 o 
  -2   1  11       18.74       24.76      6.58 o 
  -1   1  11      262.34      271.42     16.22 o 
   0   1  11        6.85      -11.29      8.37 o 
   1   1  11      370.67      368.68     38.43 o 
   2   1  11      130.07      125.99     24.18 o 
   3   1  11      321.74      313.90     36.39 o 
   4   1  11       27.41        7.44     10.90 o 
   5   1  11        3.45        2.82     10.31 o 
   6   1  11        0.55       -0.15     10.95 o 
   7   1  11       15.31       11.87     15.27 o 
   8   1  11      250.45      229.65     41.98 o 
  -5   2  11       19.44       16.64     10.62 o 
  -4   2  11        9.14        3.93      8.90 o 
  -3   2  11       93.56       78.54     18.76 o 
  -2   2  11        7.58        0.64      5.64 o 
  -1   2  11      105.42      106.14     11.37 o 
   0   2  11       92.66       80.65     21.55 o 
   1   2  11      104.05       92.18     22.52 o 
   2   2  11        6.26       10.56     11.14 o 
   3   2  11      104.20      103.61     23.40 o 
   4   2  11      116.51      107.75     23.74 o 
   5   2  11      174.77      178.38     29.58 o 
   6   2  11      587.07      601.30     52.05 o 
   7   2  11      156.36      105.12     27.39 o 
   8   2  11        0.41        1.22     15.47 o 
  -5   3  11       12.48       21.26     12.34 o 
  -4   3  11        1.28       -5.16      7.52 o 
  -3   3  11        7.28        5.40      7.13 o 
  -2   3  11       31.83       24.61      8.17 o 
  -1   3  11        6.44        6.82      5.86 o 
   0   3  11      129.80      134.07     11.56 o 
   1   3  11      326.37      314.20     35.71 o 
   2   3  11      457.10      461.74     40.67 o 
   3   3  11      262.71      257.23     32.79 o 
   4   3  11      717.83      724.56     53.36 o 
   5   3  11      253.85      201.44     30.40 o 
   6   3  11       20.13        9.19     12.36 o 
   7   3  11       14.54       25.25     17.61 o 
   8   3  11        0.75       13.23     17.32 o 
  -5   4  11        2.94        0.79     10.69 o 
  -4   4  11        0.02        1.00      9.17 o 
  -3   4  11        1.89        0.68      6.86 o 
  -2   4  11      280.41      278.10     22.06 o 
  -1   4  11      227.42      231.35     16.67 o 
   0   4  11      643.65      645.38     24.74 o 
   1   4  11       72.74       93.20     22.77 o 
   2   4  11      505.93      493.84     42.66 o 
   3   4  11      138.88      110.57     23.59 o 
   4   4  11       31.37       25.78     14.59 o 
   5   4  11       17.36        9.10     11.67 o 
   6   4  11       37.77       53.80     19.65 o 
   7   4  11       55.47       48.01     20.72 o 
   8   4  11        0.77        3.99     16.98 o 
  -4   5  11      306.64      296.02     30.52 o 
  -3   5  11       39.04       44.30     13.30 o 
  -2   5  11      494.45      428.34     33.20 o 
  -1   5  11        5.78       -3.58      5.98 o 
   0   5  11      193.02      173.81     16.53 o 
   1   5  11       21.24       20.23      8.44 o 
   2   5  11        4.42        9.97     10.41 o 
   3   5  11      101.80      126.23     25.10 o 
   4   5  11       49.67       63.48     19.99 o 
   5   5  11       63.57       78.51     21.26 o 
   6   5  11       63.46       76.66     21.79 o 
   7   5  11        2.06        2.92     14.40 o 
  -4   6  11      212.21      225.89     32.23 o 
  -3   6  11       46.40       50.06     14.04 o 
  -2   6  11       38.35       40.66     10.89 o 
  -1   6  11        4.64        2.86      6.95 o 
   0   6  11        0.08       -0.78      7.75 o 
   1   6  11       63.72       59.44     12.77 o 
   2   6  11        0.11        9.49     10.56 o 
   3   6  11        3.87        7.10     11.77 o 
   4   6  11      278.88      240.35     32.11 o 
   5   6  11        8.65       -0.19     10.36 o 
   6   6  11      167.39      199.49     35.61 o 
   7   6  11       42.97       12.89     17.71 o 
  -3   7  11       18.75       18.64     12.35 o 
  -2   7  11        3.92        8.46      9.63 o 
  -1   7  11        0.33       -3.31      8.20 o 
   0   7  11      139.34      126.46     33.64 o 
   1   7  11       32.71       16.60      8.99 o 
   2   7  11      514.11      534.08     24.11 o 
   3   7  11       82.50       63.71     18.56 o 
   4   7  11      358.66      393.59     29.19 o 
   5   7  11      134.43      144.96     30.31 o 
   6   7  11      322.70      380.11     46.84 o 
  -2   8  11      306.78      369.89     43.73 o 
  -1   8  11       90.37       83.93     17.92 o 
   0   8  11      438.73      455.76     40.25 o 
   1   8  11      133.17      169.41     20.47 o 
   2   8  11      434.32      493.75     30.00 o 
   3   8  11      120.52      121.26     17.92 o 
   4   8  11      231.04      272.41     36.14 o 
   5   8  11       44.41       41.54     19.46 o 
   6   8  11       17.82        3.55     15.18 o 
  -1   9  11       79.54       51.43     27.75 o 
   0   9  11      295.51      320.10     57.98 o 
   1   9  11       22.74       18.24     10.68 o 
   2   9  11       52.61       64.35     15.62 o 
   4   9  11        5.41        8.71     12.50 o 
   5   9  11       15.07       24.13     18.78 o 
   1  10  11        2.23        2.14     15.32 o 
   2  10  11       63.03       95.73     26.37 o 
  -1  -5  12      120.93      157.12     33.47 o 
   0  -5  12      236.95      238.85     38.48 o 
   1  -5  12       24.36       41.79     19.94 o 
   2  -5  12      178.47      188.94     25.42 o 
   3  -5  12        1.55       14.27     10.96 o 
   4  -5  12       83.85       80.26     29.62 o 
  -2  -4  12      188.30      262.05     38.53 o 
  -1  -4  12       38.91       57.16     20.43 o 
   0  -4  12       97.18      149.50     25.56 o 
   1  -4  12        7.10        7.70      9.66 o 
   2  -4  12        9.08        9.81     10.51 o 
   3  -4  12        7.48        1.75     16.25 o 
   4  -4  12       87.03       82.94     26.75 o 
   5  -4  12        9.14       -9.05     17.27 o 
  -3  -3  12       34.65       55.31     20.72 o 
  -2  -3  12       13.33       -3.02     12.21 o 
  -1  -3  12       19.20       17.11     10.01 o 
   0  -3  12        4.38        0.60      8.29 o 
   1  -3  12       31.23       29.45     12.24 o 
   2  -3  12       83.37       67.57     22.08 o 
   3  -3  12       64.32       77.25     25.00 o 
   4  -3  12       77.85      136.84     31.91 o 
   5  -3  12       61.40       74.67     25.83 o 
   6  -3  12       71.06       68.01     28.65 o 
  -3  -2  12        0.97       -0.05     11.19 o 
  -2  -2  12        5.25        3.78      8.23 o 
  -1  -2  12      179.81      197.70     32.57 o 
   0  -2  12       25.25       21.39     10.06 o 
   1  -2  12      378.96      404.87     43.54 o 
   2  -2  12      141.26      136.30     29.04 o 
   3  -2  12      474.77      478.86     49.37 o 
   4  -2  12       97.19       99.82     27.14 o 
   5  -2  12      129.14      119.28     28.99 o 
   6  -2  12       20.87       20.87     19.46 o 
   7  -2  12        3.92        8.27     17.76 o 
  -4  -1  12        0.17        3.06     14.54 o 
  -3  -1  12      433.88      486.98     46.26 o 
  -2  -1  12        3.75        0.74      8.27 o 
  -1  -1  12      889.84      955.79     43.14 o 
   0  -1  12      210.64      241.03     33.81 o 
   1  -1  12      981.27      875.80     60.81 o 
   2  -1  12       60.31       77.05     23.35 o 
   3  -1  12      157.48      157.51     30.55 o 
   4  -1  12       70.85       42.22     19.60 o 
   5  -1  12        0.36       -5.79     10.36 o 
   6  -1  12      349.01      308.65     45.09 o 
   7  -1  12        3.24        9.53     15.96 o 
  -4   0  12        2.48       -0.51     10.67 o 
  -3   0  12      841.53      864.55     42.70 o 
  -2   0  12      185.94      223.28     25.56 o 
  -1   0  12      741.02      742.29     48.84 o 
   0   0  12       11.96       11.38     13.86 o 
   1   0  12       28.63       16.83     13.96 o 
   2   0  12      190.96      182.52     30.55 o 
   3   0  12       60.99       59.98     20.58 o 
   4   0  12      471.20      406.91     44.66 o 
   5   0  12      112.69       51.90     20.72 o 
   6   0  12        0.10        5.74     12.55 o 
   7   0  12       19.17        1.99     16.64 o 
  -4   1  12       60.03       27.12     12.81 o 
  -3   1  12      170.47      158.44     35.81 o 
  -2   1  12        0.76        0.18      7.78 o 
  -1   1  12       41.34       44.14     11.58 o 
   0   1  12      299.79      276.01     35.80 o 
   1   1  12      371.24      336.62     38.82 o 
   2   1  12      346.27      329.18     38.33 o 
   3   1  12      415.27      412.26     43.20 o 
   4   1  12       17.13        6.03     12.06 o 
   5   1  12      122.32      138.39     28.70 o 
   6   1  12       36.50       54.73     22.33 o 
   7   1  12      167.54      207.91     38.43 o 
  -4   2  12        5.00       16.91      9.80 o 
  -3   2  12      192.15      195.76     18.18 o 
  -2   2  12      311.74      301.21     19.58 o 
  -1   2  12      641.00      694.79     54.29 o 
   0   2  12      134.30      145.25     28.41 o 
   1   2  12      536.84      586.61     48.60 o 
   2   2  12       44.75       28.70     14.89 o 
   3   2  12      197.68      208.44     32.35 o 
   4   2  12        9.68        5.93     10.31 o 
   5   2  12      255.70      214.18     33.56 o 
   6   2  12       41.02       26.66     16.93 o 
   7   2  12        1.73       16.30     15.52 o 
  -4   3  12      228.13      181.40     19.49 o 
  -3   3  12      471.29      445.08     45.63 o 
  -2   3  12       34.59       41.99      9.91 o 
  -1   3  12      318.42      301.16     23.78 o 
   0   3  12       16.10        7.73     11.77 o 
   1   3  12      141.76      135.82     27.24 o 
   2   3  12       11.55       12.40     12.45 o 
   3   3  12      129.84      133.09     26.85 o 
   4   3  12       93.56      100.16     26.07 o 
   5   3  12       18.76       25.00     14.59 o 
   6   3  12        3.13        0.24     11.92 o 
   7   3  12        1.08        8.32     14.20 o 
  -4   4  12       11.98       21.52     10.94 o 
  -3   4  12       65.56       57.92     18.11 o 
  -2   4  12        0.33        1.72      6.81 o 
  -1   4  12       47.77       53.57     14.47 o 
   0   4  12       38.99       32.59     17.41 o 
   1   4  12        5.93       -6.52      9.68 o 
   2   4  12       25.54        9.24     12.99 o 
   3   4  12      141.89      153.72     28.36 o 
   4   4  12       72.13       78.12     22.96 o 
   5   4  12       26.68       28.46     16.05 o 
   6   4  12       90.01       74.77     22.77 o 
   7   4  12      191.64      201.58     35.46 o 
  -4   5  12        6.19        3.62     12.37 o 
  -3   5  12        2.73        7.47      8.65 o 
  -2   5  12       11.06       14.76      7.88 o 
  -1   5  12       38.78       43.11     14.03 o 
   0   5  12       25.15       27.14     17.41 o 
   1   5  12      289.50      310.11     39.55 o 
   2   5  12      283.74      365.37     41.64 o 
   3   5  12      123.09      133.34     27.39 o 
   4   5  12      141.44      186.26     31.08 o 
   5   5  12      377.01      343.24     39.69 o 
   6   5  12       61.92       82.89     24.66 o 
   7   5  12      277.88      262.39     39.30 o 
  -3   6  12      113.17      112.36     29.41 o 
  -2   6  12      156.36      120.82     17.77 o 
  -1   6  12      276.45      286.27     23.39 o 
   0   6  12      333.42      335.95     26.48 o 
   1   6  12      144.52      119.18     27.19 o 
   2   6  12      187.67      164.32     30.40 o 
   3   6  12      357.52      388.14     42.71 o 
   4   6  12      144.32      176.29     30.79 o 
   5   6  12      340.77      311.57     38.38 o 
   6   6  12        4.48        4.20      9.54 o 
  -2   7  12      173.71      126.90     17.62 o 
  -1   7  12       52.95       48.85     14.21 o 
   0   7  12      177.03      207.02     23.07 o 
   1   7  12      152.28      149.58     30.60 o 
   2   7  12      110.55      108.96     26.46 o 
   3   7  12      212.39      203.59     22.34 o 
   4   7  12        7.05        3.75      8.96 o 
   5   7  12       80.05      104.60     18.73 o 
   6   7  12        4.08       -3.11     12.74 o 
  -1   8  12       23.76       28.88     13.12 o 
   0   8  12       18.61       26.00     11.86 o 
   1   8  12       67.50       88.27     16.97 o 
   2   8  12       36.36       34.64     18.87 o 
   3   8  12       16.49       16.74     10.46 o 
   4   8  12        0.25       -0.10     13.43 o 
   5   8  12        2.43        5.84     14.93 o 
   0   9  12       32.87       46.01     28.65 o 
   1   9  12       10.57       21.79     11.80 o 
   2   9  12        0.31        6.37     14.74 o 
  -1  -4  13       70.71       42.32     19.26 o 
   0  -4  13        0.02        5.35     15.71 o 
   1  -4  13       11.28        1.66     10.06 o 
   2  -4  13      205.29      231.66     26.89 o 
   3  -4  13       12.97       12.89     18.44 o 
   4  -4  13      230.32      293.28     46.75 o 
  -2  -3  13       43.84       54.34     21.99 o 
  -1  -3  13        3.28        9.10     15.18 o 
   0  -3  13      504.89      544.14     43.17 o 
   1  -3  13        2.51       11.67     10.55 o 
   2  -3  13      273.12      331.85     44.17 o 
   3  -3  13        1.01       -5.16     14.45 o 
   4  -3  13       97.01      115.29     31.28 o 
   5  -3  13       15.34       26.80     20.87 o 
  -2  -2  13      582.41      621.05     50.49 o 
  -1  -2  13        1.92       -1.29      8.85 o 
   0  -2  13      106.75      111.88     18.69 o 
   1  -2  13        4.16       27.44     17.80 o 
   2  -2  13       57.14       64.50     21.89 o 
   3  -2  13        2.68       -0.05     14.89 o 
   4  -2  13      131.17      114.61     30.35 o 
   5  -2  13        1.19       11.04     17.41 o 
   6  -2  13       77.21       93.01     31.91 o 
  -3  -1  13       13.39       15.42     18.78 o 
  -2  -1  13        0.26        0.10      8.84 o 
  -1  -1  13       13.90       28.39     21.74 o 
   0  -1  13       12.09       12.38      9.83 o 
   1  -1  13        0.96       -3.79     11.09 o 
   2  -1  13       12.26        7.49     14.01 o 
   3  -1  13        1.41        0.97     13.96 o 
   4  -1  13      413.80      371.16     45.92 o 
   5  -1  13       11.85       10.99     16.49 o 
   6  -1  13      216.98      240.21     42.42 o 
  -3   0  13       20.62       21.89     19.36 o 
  -2   0  13        0.11       -3.06     12.45 o 
  -1   0  13        2.67       -0.12      8.03 o 
   0   0  13       50.68       45.43     19.12 o 
   1   0  13        3.08        0.97     11.97 o 
   2   0  13      743.02      673.68     54.77 o 
   3   0  13       40.03       33.91     18.29 o 
   4   0  13      199.42      232.23     37.60 o 
   5   0  13      139.49      109.21     28.55 o 
   6   0  13       78.67      107.55     30.84 o 
   7   0  13       73.37       49.13     24.76 o 
  -3   1  13        1.38       -4.82     14.64 o 
  -2   1  13      159.43      181.64     34.64 o 
  -1   1  13       50.88       37.07     11.95 o 
   0   1  13      509.02      477.06     46.12 o 
   1   1  13      135.12      131.44     28.36 o 
   2   1  13       63.46       57.25     20.28 o 
   3   1  13      420.20      401.81     45.14 o 
   4   1  13       61.72       63.53     22.57 o 
   5   1  13      163.12      186.11     34.54 o 
   6   1  13       38.88       34.73     20.28 o 
   7   1  13        2.00       21.70     19.65 o 
  -3   2  13      136.20      117.48     30.99 o 
  -2   2  13      119.45      144.09     32.06 o 
  -1   2  13      253.77      267.84     38.92 o 
   0   2  13        0.09       -0.68     11.29 o 
   1   2  13      649.63      554.70     49.57 o 
   2   2  13       24.86        8.03     12.11 o 
   3   2  13      172.79      174.59     32.45 o 
   4   2  13       15.49       27.14     16.78 o 
   5   2  13        6.61        3.99     11.82 o 
   6   2  13        1.51       -2.77     11.53 o 
   7   2  13        6.31        9.05     16.05 o 
  -3   3  13      204.83      251.11     23.93 o 
  -2   3  13       12.39        1.22     13.13 o 
  -1   3  13      455.89      453.86     48.74 o 
   0   3  13        5.13       -8.56     10.70 o 
   1   3  13       52.92       22.43     16.05 o 
   2   3  13        3.12        7.10     11.97 o 
   3   3  13        0.38        7.88     13.13 o 
   4   3  13        2.15      -11.72     10.70 o 
   5   3  13      107.65       50.83     20.53 o 
   6   3  13        6.92       13.28     15.37 o 
   7   3  13      191.64      153.72     34.49 o 
  -3   4  13      101.52       95.00     15.69 o 
  -2   4  13        0.00       -9.68     13.09 o 
  -1   4  13        5.55        6.96     14.40 o 
   0   4  13        0.22        6.28     13.09 o 
   1   4  13       64.29       50.40     19.94 o 
   2   4  13        2.77       -4.13     12.06 o 
   3   4  13      439.96      452.98     48.21 o 
   4   4  13       27.01       22.91     17.32 o 
   5   4  13      505.99      556.93     51.17 o 
   6   4  13        3.84       -4.86     10.95 o 
   7   4  13      210.40      140.63     32.74 o 
  -3   5  13       74.61       46.10     24.48 o 
  -2   5  13        0.53        2.04      8.37 o 
  -1   5  13      172.82      187.57     35.85 o 
   0   5  13       42.80       36.43     19.80 o 
   1   5  13      658.75      670.32     56.62 o 
   2   5  13       97.95       97.14     26.46 o 
   3   5  13      614.59      629.03     54.24 o 
   4   5  13        0.12       -4.86     11.53 o 
   5   5  13      252.82      223.08     34.73 o 
   6   5  13        2.96        1.41     13.91 o 
  -2   6  13       98.22      102.79     15.87 o 
  -1   6  13      440.36      485.38     54.73 o 
   0   6  13       88.05      115.92     29.77 o 
   1   6  13      313.72      286.71     40.72 o 
   2   6  13        6.62        9.44     14.84 o 
   3   6  13       72.93       75.35     23.84 o 
   4   6  13       11.86       12.79     14.01 o 
   5   6  13       12.91        0.19     12.65 o 
   6   6  13        6.88       10.46     15.76 o 
  -1   7  13       40.50       48.01     23.45 o 
   0   7  13       14.46       13.52     16.20 o 
   1   7  13        3.82       -3.26     11.33 o 
   2   7  13       10.14       17.95     16.05 o 
   3   7  13      132.41      161.10     21.96 o 
   4   7  13      112.29      117.89     26.22 o 
   5   7  13      153.54      147.72     22.27 o 
   0   8  13        0.09       -3.02     14.30 o 
   1   8  13      194.75      244.05     39.45 o 
   2   8  13      334.77      376.32     46.36 o 
   3   8  13      203.04      194.58     35.32 o 
   4   8  13      274.54      161.94     31.62 o 
   0  -3  14      170.67      199.71     25.78 o 
   1  -3  14      101.77      113.84     23.25 o 
   2  -3  14      408.71      428.14     35.17 o 
   3  -3  14       36.06       35.27     23.11 o 
  -1  -2  14        9.03        5.94     11.34 o 
   0  -2  14      173.16      188.70     24.12 o 
   1  -2  14        3.16        2.84     10.54 o 
   2  -2  14      100.24       83.62     26.46 o 
   3  -2  14       78.64       80.07     27.87 o 
   4  -2  14       78.34      109.74     32.11 o 
  -2  -1  14       10.34       12.79     18.53 o 
  -1  -1  14       80.56      102.79     18.93 o 
   0  -1  14      246.42      275.82     27.32 o 
   1  -1  14      180.86      191.76     35.32 o 
   2  -1  14      125.11      118.01     30.79 o 
   3  -1  14       65.05       43.00     21.40 o 
   4  -1  14      206.73      196.28     38.09 o 
   5  -1  14        0.28       -0.54     16.54 o 
  -2   0  14      204.65      253.73     40.23 o 
  -1   0  14      144.44      190.64     22.91 o 
   0   0  14      119.62      120.10     30.01 o 
   1   0  14        6.37        1.80     14.64 o 
   2   0  14      244.28      300.24     42.27 o 
   3   0  14       28.47       25.30     18.24 o 
   4   0  14       74.24       77.30     26.71 o 
   5   0  14        2.56       11.24     16.00 o 
   6   0  14        0.45       -2.68     13.38 o 
  -2   1  14       75.49       49.76     23.69 o 
  -1   1  14       20.33       -2.38     14.50 o 
   0   1  14      118.21      109.35     28.41 o 
   1   1  14       80.11       68.49     24.37 o 
   2   1  14        0.27        0.34     13.62 o 
   3   1  14        0.04        6.52     14.35 o 
   4   1  14       13.45       26.71     17.95 o 
   5   1  14       28.83        5.25     14.69 o 
   6   1  14        2.84        8.51     16.64 o 
  -2   2  14        5.71      -13.91     14.25 o 
  -1   2  14       73.59       67.28     25.49 o 
   0   2  14       48.70       46.46     21.55 o 
   1   2  14        3.40       -6.62     13.91 o 
   2   2  14       73.86       58.28     22.86 o 
   3   2  14        2.96       -6.76     11.67 o 
   4   2  14       72.23       71.70     24.66 o 
   5   2  14       45.74       63.97     23.50 o 
   6   2  14      263.52      288.46     43.34 o 
  -2   3  14       90.68       86.34     28.12 o 
  -1   3  14       32.00        4.23     15.47 o 
   0   3  14      135.82      150.70     32.88 o 
   1   3  14       21.18       26.41     17.51 o 
   2   3  14      215.83      278.64     41.35 o 
   3   3  14      135.13      164.42     33.61 o 
   4   3  14      494.33      460.57     50.10 o 
   5   3  14       88.27       78.07     24.66 o 
   6   3  14      209.17      149.97     33.47 o 
  -2   4  14      126.68      127.25     34.73 o 
  -1   4  14       73.08      142.19     34.10 o 
   0   4  14      240.00      308.99     43.88 o 
   1   4  14      182.03      197.30     36.58 o 
   2   4  14      407.83      470.44     51.42 o 
   3   4  14      120.59      125.99     30.45 o 
   4   4  14       23.71       19.36     15.71 o 
   5   4  14       68.27       96.27     27.19 o 
   6   4  14        5.36        8.12     15.23 o 
  -2   5  14      117.44      135.18     35.51 o 
  -1   5  14      148.56      141.51     34.54 o 
   0   5  14      117.56      139.61     33.22 o 
   1   5  14      106.35      131.58     32.49 o 
   2   5  14       59.80      105.22     29.72 o 
   3   5  14       34.70       18.92     16.59 o 
   4   5  14       29.28       29.04     18.78 o 
   5   5  14       10.38       12.31     14.45 o 
  -1   6  14       49.15       35.12     22.04 o 
   0   6  14      203.31      235.93     41.45 o 
   1   6  14        1.92       10.22     17.03 o 
   2   6  14        6.97       13.13     16.73 o 
   3   6  14       43.78       75.35     25.39 o 
   4   6  14       12.05       21.60     17.27 o 
   5   6  14      119.93      106.53     28.36 o 
   0   7  14        8.69       32.25     21.60 o 
   1   7  14      118.14      158.97     36.00 o 
   2   7  14       18.06       13.52     16.59 o 
   3   7  14      225.44      253.63     40.52 o 
   4   7  14        0.20      -15.37     13.86 o 
   0  -1  15       25.50       34.49     13.85 o 
   1  -1  15       74.42       75.69     26.56 o 
   2  -1  15       23.45       37.12     21.89 o 
   3  -1  15      194.15      182.76     38.58 o 
   0   0  15       10.66        6.77     10.93 o 
   1   0  15      164.81      199.49     38.38 o 
   2   0  15       65.07       51.76     23.40 o 
   3   0  15        6.96       -2.48     15.42 o 
   4   0  15        8.18        6.13     18.34 o 
  -1   1  15       56.87       54.92     24.57 o 
   0   1  15        2.67        3.41     16.00 o 
   1   1  15       16.42       11.48     17.37 o 
   2   1  15      101.24      133.82     32.74 o 
   3   1  15       88.66       65.77     25.10 o 
   4   1  15      317.23      222.79     40.57 o 
   5   1  15       32.09       16.10     18.68 o 
  -1   2  15       98.22       97.24     31.86 o 
   0   2  15      401.67      518.50     56.67 o 
   1   2  15      152.40      122.05     31.52 o 
   2   2  15      408.57      396.65     49.18 o 
   3   2  15       52.42       60.61     25.30 o 
   4   2  15      285.06      256.36     41.59 o 
   5   2  15       51.42       51.22     24.47 o 
  -1   3  15      109.00      106.09     31.13 o 
   0   3  15      194.73      236.66     42.27 o 
   1   3  15       16.88        8.12     15.96 o 
   2   3  15      140.89      184.46     37.89 o 
   3   3  15       15.07       14.30     17.56 o 
   4   3  15       36.26       16.05     16.73 o 
   5   3  15        1.93        2.38     13.67 o 
   0   4  15       22.82       30.40     22.13 o 
   1   4  15        0.20        7.39     17.22 o 
   2   4  15        0.08       -7.54     13.62 o 
   3   4  15       17.09        4.38     16.59 o 
   4   4  15        4.93       -8.46     14.89 o 
   0   5  15       21.17       26.17     20.67 o 
   1   5  15       17.44        8.85     18.00 o 
   2   5  15      134.31      128.52     32.54 o 
   3   5  15       30.25       21.99     19.41 o 
   4   5  15      721.56      862.37     70.97 o 
   1   6  15        3.75        6.91     18.00 o 
   2   6  15      677.04      745.77     66.16 o 
   3   6  15        1.35        9.92     15.91 o 
                                                 
